# Supplementary material for: Integrative molecular profiling identifies two molecularly and clinically distinct subtypes of blastic plasmacytoid dendritic cell neoplasm
Source: Blood Cancer J. 2022 Jul 4;12(7):101. doi: 10.1038/s41408-022-00699-1 (PMC9253119; doi:10.1038/s41408-022-00699-1)
Supplement: Supplementary file 2 — Supplemental Table 5 [file 41408_2022_699_MOESM2_ESM.xlsx]

## Sheet: MutSigCV Results
gene	expr	reptime	hic	N_nonsilent	N_silent	N_noncoding	n_nonsilent	n_silent	n_noncoding	nnei	x	X	p	q
TET2	188424	632	24	680795	184099	0	32	2	0	38	3	2062595	0	0
SORBS1	295509	445	17	461023	131177	0	12	0	0	50	4	3056739	1.15965e-11	1.09367e-07
EP300	1167197	154	42	814181	224284	0	37	0	0	33	1	2136573	7.61108e-11	4.78534e-07
MED12	759088	NaN	27	738981	207129	0	24	1	0	50	4	3420895	2.5583e-07	0.00120636
MLL2	1770671	214	65	1795165	577301	0	54	2	0	43	5	2870102	2.41321e-06	0.00910361
ATM	415837	582	16	1062059	266020	0	22	1	0	49	1	3056269	7.7612e-06	0.0243986
MLH1	392784	473	21	261085	69278	0	8	0	0	50	4	3948705	9.49499e-06	0.0255849
SI	13371	1355	-23	638636	160834	0	16	0	0	50	6	2378858	1.1268e-05	0.0265671
ARID1A	975965	182	27	751906	225788	0	22	2	0	50	6	3001749	1.4344e-05	0.0300617
NRAS	600650	472	11	66129	17061	0	13	1	0	10	2	446030	1.83335e-05	0.0345806
EGFR	423489	336	-13	446077	117782	0	10	1	0	50	2	2539457	2.115e-05	0.0362665
ZRSR2	170722	NaN	47	170939	39574	0	5	0	0	50	8	2659777	3.8437e-05	0.0565614
UBE2L3	521773	194	37	54332	13207	0	3	0	0	50	4	2570054	3.98738e-05	0.0565614
SF3B1	736523	276	30	446124	122811	0	13	1	0	50	4	2984594	4.19818e-05	0.0565614
RUNX1	164915	429	45	163513	50807	0	11	1	0	25	3	1399190	5.37892e-05	0.0634107
MDC1	2115149	171	41	674967	216999	0	7	0	0	17	0	1095288	6.38836e-05	0.0708807
SETD2	593886	365	46	862027	234530	0	19	0	0	12	0	933185	7.55356e-05	0.0770953
SMAD2	108087	185	42	161069	42535	0	7	0	0	50	6	2686614	7.76593e-05	0.0770953
JAK3	1216364	212	37	375060	113787	0	18	2	0	50	6	2321659	8.34246e-05	0.0786777
PPARGC1A	19326	405	2	272177	72568	0	6	0	0	50	5	2432297	9.50565e-05	0.0853788
CREBBP	637890	242	39	818035	232274	0	21	2	0	40	7	2909911	0.000122451	0.104985
ASXL1	780777	242	57	506190	153408	0	12	0	0	42	3	2390514	0.000131956	0.108216
KDM5C	877207	NaN	80	530348	157591	0	13	0	0	50	5	2988777	0.00022461	0.171094
TP53	2069567	213	34	145183	40091	0	5	1	0	50	4	2435775	0.000226771	0.171094
DNMT3A	330147	286	43	326791	89441	0	12	2	0	50	5	2663443	0.000252699	0.183323
CDC73	285984	442	-12	185039	49021	0	7	0	0	50	4	2382148	0.000271377	0.189582
MSH2	793002	406	28	320916	83331	0	7	0	0	50	3	3488904	0.000343026	0.231077
CTNNB1	305811	448	8	263012	76234	0	8	0	0	50	2	2451191	0.000377297	0.245399
TSC1	1919595	461	33	395552	109087	0	15	1	0	50	5	2567328	0.000452812	0.284698
EZH2	564321	434	13	264892	63920	0	10	0	0	50	4	2765715	0.000521569	0.31735
KRTAP13-1	4608	1035	-69	56212	17249	0	6	0	0	11	1	176062	0.000571071	0.336611
IDH2	851518	192	38	155241	42300	0	5	1	0	50	2	2418479	0.000599625	0.342731
RAB27A	212605	573	-20	77315	19411	0	3	0	0	50	2	2908783	0.000626575	0.347602
MPL	1088321	252	27	212534	62980	0	9	1	0	50	6	2928946	0.000648517	0.349495
PIK3R1	48999	619	32	266772	66129	0	9	0	0	50	5	2663960	0.000739931	0.387683
NOTCH2	429750	510	14	838386	225882	0	27	4	0	29	4	1788303	0.000794141	0.40484
VCX3A	41698	NaN	2	62557	17108	0	2	0	0	48	4	2616349	0.000835426	0.414679
CDH1	924096	240	30	295912	86057	0	6	1	0	50	6	2398457	0.000901397	0.428627
OR13H1	81234	NaN	4	99828	30738	0	3	0	0	50	6	4128292	0.000931706	0.428627
PBRM1	1217701	231	47	565222	142739	0	15	1	0	50	5	3126158	0.000951603	0.428627
MET	558228	262	2	477050	130237	0	12	1	0	50	9	3138096	0.000954423	0.428627
CFDP1	507054	133	17	105562	24722	0	2	0	0	50	1	2679846	0.00105802	0.464102
ARID2	820796	602	10	608650	179258	0	23	1	0	4	1	624301	0.00123917	0.531211
CIC	790787	299	37	510373	181232	0	22	1	0	11	1	668951	0.00133849	0.5489
TOMM40L	731911	229	39	104716	30503	0	4	0	0	50	3	3139271	0.00133864	0.5489
FAM123B	57924	NaN	2	371018	110074	0	7	0	0	50	4	3475462	0.0014675	0.588935
CBX5	753625	205	59	67821	15651	0	3	0	0	50	6	2637029	0.00154013	0.605205
TGIF1	444864	153	17	136629	45543	0	3	0	0	50	2	3263821	0.00163877	0.630826
G3BP1	584468	406	46	160035	44274	0	4	0	0	50	2	3226127	0.00195202	0.73638
JAK1	269434	396	-5	401944	100157	0	9	1	0	50	4	2701043	0.00204864	0.757676
FLG2	387153	671	6	777239	235705	0	6	0	0	41	2	1998816	0.00237258	0.860606
ATXN3	356163	415	27	130613	28435	0	2	0	0	50	4	3296721	0.00255137	0.908
SFRS2	827288	206	22	69372	25098	0	4	1	0	22	1	988222	0.0030314	1
CARD11	635400	558	24	393813	107724	0	12	1	0	50	6	2808485	0.00316218	1
ZNF559	401242	705	-65	184757	45496	0	2	0	0	50	4	4047405	0.0034964	1
KRAS	259193	512	16	80558	19411	0	3	0	0	50	2	2709080	0.0035415	1
HNRNPUL2	2425755	248	51	254364	69372	0	3	0	0	40	5	2122802	0.00361033	1
LDHAL6B	NaN	NaN	NaN	125725	36143	0	4	0	0	50	12	5270251	0.00378571	1
WDR19	604829	230	49	470893	117500	0	3	0	0	50	1	2731076	0.00380708	1
KDM6A	59340	NaN	36	479729	129109	0	11	1	0	50	5	2789403	0.00399137	1
GNAS	1025539	416	11	504639	66411	0	11	1	0	50	2	1787316	0.00423383	1
SMARCA4	1984564	190	40	571332	160317	0	13	2	0	50	6	2937547	0.00457881	1
PLAA	116221	568	-17	271331	73132	0	3	0	0	50	1	3346447	0.00475986	1
CYP20A1	417679	298	23	160740	41877	0	2	0	0	50	3	2689810	0.00480923	1
ARID1B	143122	621	27	747629	214837	0	19	4	0	37	8	2148135	0.00491359	1
TRIM45	331822	566	12	193217	55366	0	2	0	0	50	2	2646476	0.0054314	1
DAXX	1456953	262	30	250604	75247	0	5	1	0	50	4	2765245	0.00552343	1
IDH1	260367	539	17	143961	36096	0	3	0	0	50	1	3035448	0.00570295	1
PAX5	429504	542	34	132070	38822	0	4	0	0	50	4	2257363	0.00593911	1
ZNF425	605000	242	27	254693	65518	0	4	0	0	50	2	3025907	0.00620779	1
TIGD7	1397628	303	32	185086	47564	0	2	0	0	50	4	3077607	0.00645937	1
NF2	734742	149	38	214179	52875	0	7	1	0	40	5	2010660	0.00654567	1
CCDC80	255516	510	24	316545	89676	0	3	1	0	50	7	2798333	0.00657778	1
MAP3K1	200595	412	38	504216	146499	0	10	1	0	50	5	2651223	0.00665222	1
CASP8	571730	386	37	201113	45496	0	2	0	0	50	3	2884766	0.00675686	1
RET	454068	563	-19	374825	111766	0	6	1	0	50	3	2719749	0.00678648	1
ANTXR2	62176	905	6	172913	48880	0	2	0	0	50	3	2443107	0.0069779	1
DNMT1	1702441	200	23	563953	149366	0	12	0	0	50	7	3430577	0.00716614	1
ALK	202198	882	19	541863	159612	0	9	0	0	21	0	989256	0.00795981	1
FGF20	176882	719	-38	69654	21150	0	2	0	0	50	8	3260813	0.00803021	1
HINFP	1324478	195	58	178976	45214	0	4	0	0	50	4	2709644	0.00807207	1
FH	171676	533	-20	172161	49350	0	2	0	0	50	2	3788529	0.00807725	1
PSMD4	1256374	184	31	129297	35955	0	2	0	0	50	2	2833348	0.00814313	1
JAK2	255685	634	28	395693	96538	0	7	0	0	50	2	2390608	0.00814884	1
C7orf42	490088	228	41	107113	29516	0	4	0	0	50	2	2180330	0.0087578	1
NCOR1	954548	370	-18	826025	231898	0	24	2	0	50	15	2704897	0.00890062	1
RB1	349930	450	41	324676	82955	0	6	1	0	50	2	2971340	0.00895907	1
PDCL	433740	487	10	103964	25474	0	2	0	0	50	3	2550361	0.00922374	1
SMARCB1	637355	196	52	132540	35250	0	4	0	0	50	8	2709315	0.00977818	1
SMAD4	156084	422	41	188658	50901	0	6	1	0	50	7	3274443	0.0103499	1
TSPAN1	908945	190	29	83660	22654	0	2	0	0	50	8	3386209	0.0106968	1
ZNF211	532349	849	-37	197071	49115	0	2	0	0	50	3	2248104	0.0111379	1
ACVR1B	493265	371	27	184663	52076	0	8	0	0	50	5	2187521	0.0114342	1
MAP2K3	415581	517	-43	121307	32101	0	2	0	0	50	3	2660811	0.0114415	1
NFE2L2	372300	145	36	204591	54003	0	6	0	0	50	5	2518495	0.0125128	1
RNF43	782135	399	22	255398	80746	0	4	0	0	50	6	3858089	0.0125238	1
GATA3	182932	675	-2	145794	44697	0	9	1	0	14	3	595819	0.012718	1
RIMS1	35104	964	-12	590696	166756	0	5	0	0	44	1	2894307	0.0129217	1
MYD88	302137	411	32	107959	28811	0	4	0	0	50	5	2745881	0.0135704	1
OR4K2	431654	854	-49	103306	29939	0	2	0	0	50	4	2390655	0.0137586	1
STAG2	338292	NaN	7	447816	107583	0	8	0	0	20	0	1014213	0.0141611	1
PHF6	271272	NaN	47	141611	33370	0	3	0	0	50	6	2904412	0.0143445	1
EXOC4	618702	965	12	333606	89676	0	3	0	0	50	3	2710631	0.0144036	1
ZC3H13	576966	679	49	528985	142034	0	5	1	0	50	3	1674046	0.0150249	1
PEX13	635177	350	33	133198	39668	0	2	0	0	50	6	3710838	0.0150967	1
DSN1	794301	231	64	125396	31255	0	2	0	0	50	3	2339519	0.0156031	1
PET112L	146825	477	14	190021	53063	0	2	0	0	50	2	2954279	0.015723	1
BAP1	1078407	229	62	246515	71299	0	5	0	0	50	4	2758665	0.0158604	1
C20orf26	228680	750	-3	429392	113458	0	3	2	0	50	8	2785032	0.0173733	1
RBMXL3	NaN	NaN	NaN	348082	103964	0	3	0	0	50	12	5338072	0.0178305	1
KRTDAP	827597	367	29	35908	9776	0	1	0	0	50	2	2543264	0.018509	1
GRSF1	263233	553	29	162479	46342	0	3	0	0	50	10	2986850	0.0188828	1
MSH6	488225	587	32	455242	126101	0	9	3	0	50	9	2570806	0.0197953	1
BMPR2	369483	417	30	348740	97525	0	2	0	0	50	3	3041558	0.0200701	1
SPDYE6	NaN	NaN	NaN	138697	35720	0	2	0	0	50	12	5269828	0.0202675	1
CSF1R	1127889	228	50	330645	92214	0	4	1	0	50	9	2848247	0.0213265	1
SETBP1	15027	678	31	546751	157967	0	13	1	0	50	9	2826298	0.02188	1
C6orf142	104005	635	-1	157215	43710	0	2	0	0	50	4	2817556	0.0223347	1
TSC22D2	514603	176	19	247831	84224	0	2	0	0	50	1	2550690	0.0223692	1
HNF1A	1225663	380	40	207223	65471	0	6	2	0	50	7	2357755	0.0228697	1
ZC3H11A	521302	280	32	275373	76140	0	2	0	0	50	4	2569866	0.0233172	1
PRDM1	162338	278	44	276454	77879	0	5	0	0	50	4	2608923	0.0236185	1
ZNF222	533136	558	-35	173336	39997	0	2	0	0	50	2	2170836	0.0236502	1
ICA1	176442	544	19	171174	41454	0	3	0	0	50	3	2553792	0.0238657	1
APC	247811	399	28	947661	263811	0	15	0	0	11	0	673745	0.0240176	1
ARSF	217524	NaN	-11	199515	56118	0	3	0	0	50	8	3063319	0.024041	1
NOL4	10823	966	-14	218409	57528	0	2	0	0	50	3	3186553	0.0248658	1
TLL1	81353	538	-19	352923	87279	0	4	0	0	50	5	2802751	0.0249024	1
PCDHGA11	NaN	NaN	NaN	310247	98512	0	2	0	0	50	12	5332620	0.0250491	1
PNPLA1	839966	358	30	177660	55554	0	2	0	0	50	3	2564179	0.0253103	1
ABLIM1	267957	257	13	287687	75670	0	4	0	0	50	4	2639802	0.0253582	1
RAB38	149319	616	-15	72004	19082	0	1	0	0	50	1	3222555	0.025887	1
CYLD	279624	792	2	328295	85540	0	8	1	0	50	8	2713263	0.0259652	1
PDGFRA	51422	518	27	374355	99123	0	12	2	0	17	4	952173	0.0263022	1
PRX	1008676	202	34	465018	164265	0	3	1	0	50	7	2411805	0.026397	1
UMOD	243266	848	-5	215824	61241	0	2	0	0	50	7	2620203	0.0266743	1
UBE2E1	400750	319	10	67398	17484	0	1	0	0	50	1	2894495	0.0269978	1
TMEM126A	325720	554	-19	66599	18847	0	1	0	0	50	2	3264385	0.0270739	1
HMGN1	383982	346	44	36472	9071	0	1	0	0	50	7	2825123	0.0283453	1
TGOLN2	975949	211	18	144619	42347	0	2	0	0	50	4	2278889	0.0285913	1
SLC39A7	1474628	377	24	154489	48269	0	3	0	0	50	11	3108956	0.0289073	1
ERBB2	1284992	226	38	420885	125067	0	10	2	0	50	9	2772953	0.0299321	1
C11orf30	268174	391	43	438369	132540	0	3	0	0	50	2	2713733	0.0309935	1
C22orf40	519654	205	31	42535	11327	0	1	0	0	50	5	2539927	0.0311852	1
TULP4	669285	403	41	505485	154959	0	3	0	0	48	2	3181195	0.0316847	1
BRAF	305191	616	25	260756	73555	0	6	0	0	22	2	1522518	0.0318471	1
IL23A	2869106	184	52	63027	19035	0	1	0	0	50	4	3345084	0.0319127	1
TMEM60	253754	795	28	44509	12737	0	1	0	0	50	6	2695732	0.0338554	1
ZNF423	105426	876	-16	434844	113223	0	2	0	0	50	1	3567629	0.0340309	1
IGFL3	1177162	249	28	43710	11562	0	1	0	0	50	5	2376085	0.0343505	1
ZNF652	748320	256	25	206424	52593	0	2	0	0	50	5	3283420	0.0353251	1
TMEM208	1109491	150	46	59643	16779	0	1	0	0	50	3	2518354	0.0360471	1
KLF4	255934	434	-14	154771	50525	0	4	0	0	50	5	2350000	0.036618	1
CST11	188567	750	-16	49303	11186	0	1	0	0	50	7	2913013	0.0374934	1
M6PR	299430	416	11	94987	25850	0	1	0	0	50	1	2956629	0.0375023	1
SNAPIN	1656449	183	40	45120	14805	0	1	0	0	50	8	2809519	0.0381628	1
GATA1	823539	NaN	29	132117	45825	0	3	0	0	50	3	3236232	0.0387611	1
C1orf50	820426	426	30	68056	19082	0	1	0	0	50	4	2989576	0.038948	1
OC90	100916	999	6	164453	45073	0	3	0	0	50	7	3119296	0.0391542	1
DUXA	311003	924	-64	72286	17531	0	1	0	0	50	2	2483057	0.0392408	1
PLD1	180676	440	23	375107	94282	0	2	0	0	44	0	2071243	0.0394735	1
POLR3H	1467336	183	66	71299	18800	0	1	0	0	50	3	2737468	0.039892	1
ZNF713	757446	584	-6	149319	34968	0	2	0	0	50	8	3050394	0.0400726	1
ST3GAL6	338260	516	10	116325	29187	0	1	0	0	50	0	2862018	0.0405995	1
RAGE	1531739	237	40	145418	38446	0	2	0	0	50	10	3301797	0.0406446	1
GNG7	1472723	262	33	23547	6768	0	1	0	0	50	3	2807498	0.0410652	1
CADM2	8467	1155	-19	155805	43428	0	2	0	0	50	7	2733755	0.0412866	1
ITCH	996942	155	37	302210	75811	0	2	0	0	50	3	3333146	0.0415552	1
RWDD3	172385	582	-13	93436	24299	0	1	0	0	50	2	3038033	0.0415722	1
PDE1A	359828	401	-5	196601	49303	0	2	0	0	50	5	2824982	0.0417407	1
LIG3	362649	525	15	350291	95833	0	2	0	0	50	6	3063836	0.0418557	1
FABP7	138284	1073	-1	46530	11421	0	1	0	0	50	5	2081019	0.0419865	1
PCP4L1	735152	293	41	24299	6016	0	1	0	0	40	2	2261452	0.0420645	1
FUBP1	373296	256	1	221558	62275	0	4	0	0	50	6	3367315	0.0421342	1
HUS1	147364	445	21	98841	23970	0	2	0	0	50	1	2727034	0.0424361	1
SPANXN2	4811	NaN	-27	61523	15886	0	1	0	0	50	10	3791772	0.0427331	1
ZNF791	1975767	409	1	198246	47517	0	2	1	0	38	4	2451144	0.0429614	1
APLNR	929334	250	-20	123704	37459	0	2	1	0	50	10	2760075	0.0430685	1
C19orf38	NaN	NaN	NaN	78443	22936	0	1	0	0	50	12	5257044	0.043818	1
CHIC1	319167	NaN	11	77973	20022	0	1	0	0	50	4	3058713	0.0440004	1
NUP133	249616	277	25	396163	107630	0	2	0	0	50	1	2821410	0.0440301	1
KRTAP10-12	819099	391	35	79806	24534	0	1	0	0	50	4	3095608	0.0442238	1
TMEM213	352046	385	7	37130	10528	0	1	0	0	50	1	2456408	0.0443265	1
EBP	726793	NaN	2	77268	22701	0	1	0	0	50	4	2980458	0.0447492	1
PFN2	622464	490	17	59314	15839	0	1	0	0	50	0	2579313	0.04494	1
EXTL3	403198	327	42	300377	91039	0	2	0	0	50	2	2654325	0.0449586	1
SPANXB1	NaN	NaN	NaN	71346	18612	0	2	0	0	50	12	5252720	0.0453528	1
DEFB116	562665	594	-29	35532	8460	0	1	0	0	50	1	2265118	0.0459618	1
HPSE2	147172	933	2	203463	59502	0	3	0	0	50	4	2597173	0.0461623	1
TNNI2	916434	481	33	67116	16356	0	2	0	0	50	5	2811211	0.0464459	1
POT1	34691	524	-16	219490	57575	0	2	0	0	50	5	2988683	0.0466709	1
EVI2A	NaN	NaN	NaN	86668	24440	0	1	0	0	50	12	5258548	0.0470456	1
FSTL1	382340	375	23	109839	26226	0	1	0	0	50	1	2731875	0.0472053	1
ZNF776	680410	849	-50	177143	43522	0	2	0	0	50	5	2379187	0.0473379	1
ZNF507	298401	596	-66	321715	84647	0	2	0	0	50	4	3825753	0.0475485	1
FNDC3B	327135	466	25	410592	113223	0	4	0	0	50	5	3125923	0.0480833	1
TH1L	1009250	152	30	202946	55225	0	2	0	0	50	5	2711900	0.0482369	1
TCAP	1284992	226	38	54896	17014	0	1	0	0	50	9	2772953	0.0483802	1
DHRS9	303546	646	12	106831	30785	0	1	0	0	50	3	3402941	0.0485041	1
STOX1	916932	216	43	331491	89817	0	2	0	0	50	3	3313124	0.0485112	1
VWC2	53908	941	-13	107724	31443	0	2	0	0	50	3	3455205	0.0485284	1
CCNG1	226025	696	12	101191	27119	0	2	0	0	50	1	2439629	0.0487405	1
ULBP2	423805	245	34	83519	23500	0	1	0	0	50	3	2645113	0.048894	1
TAAR5	125852	605	19	109980	33558	0	1	0	0	50	1	2636747	0.0490213	1
MAGEA12	NaN	NaN	NaN	102836	30973	0	3	0	0	50	12	5265081	0.0492402	1
FAM47C	71087	NaN	-10	329705	108805	0	2	0	0	50	5	4176561	0.0493766	1
POMC	319647	280	37	88595	25897	0	1	0	0	50	2	2433143	0.0496621	1
HOXB6	946208	524	29	74448	21855	0	1	0	0	50	3	2318933	0.0497395	1
C4orf51	221010	1168	26	70453	18236	0	1	0	0	50	0	2715425	0.0505547	1
U2AF1L4	1151198	321	30	82344	15087	0	1	0	0	50	3	2521691	0.0506859	1
TARM1	NaN	NaN	NaN	90193	27683	0	1	0	0	50	12	5261791	0.0507432	1
CSTF2	341945	NaN	21	194956	57152	0	2	0	0	50	8	3285300	0.0507554	1
CDH7	4645	524	-49	264657	73743	0	2	1	0	50	10	2963961	0.0508008	1
LAMB1	481432	406	11	617204	157309	0	4	0	0	50	5	3520394	0.0508128	1
MRPS15	581032	347	31	89253	24111	0	1	0	0	50	5	3347152	0.0510549	1
ACTN2	427180	682	-10	310905	78960	0	4	0	0	50	4	1966292	0.0512557	1
FAM55A	103922	612	-15	137428	36002	0	1	0	0	50	1	3141762	0.0514785	1
ZNF473	1643218	222	35	297275	73837	0	2	0	0	50	3	2877763	0.0516134	1
KRTAP5-1	NaN	NaN	NaN	90475	28106	0	1	0	0	50	12	5262214	0.051655	1
PVRL3	79394	878	-15	182642	52828	0	1	0	0	50	0	3500654	0.0520807	1
CDKN2A	225405	357	-15	112095	29187	0	1	0	0	50	2	2904647	0.052711	1
LMAN2L	921353	219	45	123281	33793	0	2	0	0	50	3	3662851	0.0527267	1
UBE2G2	754837	213	48	59220	14100	0	1	0	0	50	0	2172387	0.053046	1
SPOP	943930	348	28	130425	33276	0	4	1	0	21	2	1001570	0.0535162	1
NNMT	162422	499	-4	88266	25239	0	2	0	0	50	4	2831938	0.0553775	1
TYW1B	NaN	NaN	NaN	246938	60583	0	2	0	0	50	12	5294691	0.0554642	1
FLT3	346092	614	42	346954	86762	0	5	0	0	50	4	2532125	0.0560243	1
C4orf35	264684	915	25	129297	38493	0	1	0	0	50	0	2301355	0.0560683	1
BAMBI	204133	418	13	87890	23641	0	2	0	0	50	4	2785549	0.0561354	1
HTR1F	123008	898	-19	120884	34921	0	1	0	0	50	2	2948216	0.0562368	1
C11orf68	3779084	287	42	93671	31537	0	2	0	0	50	3	2606385	0.0566259	1
STXBP6	259495	800	-3	74025	18048	0	1	0	0	50	6	2658790	0.0567383	1
OR4N2	275024	858	-57	99593	30550	0	1	0	0	50	2	2406071	0.056804	1
MYO16	108921	641	-19	630082	175451	0	3	0	0	50	3	3567112	0.0569181	1
C1QBP	1145030	544	24	95128	27683	0	1	0	0	50	4	2906057	0.0569921	1
CCDC101	NaN	NaN	NaN	101097	28623	0	1	0	0	50	12	5262731	0.0584384	1
CINP	1659098	214	32	81357	19176	0	2	0	0	50	5	2769992	0.0586329	1
COX4NB	381135	298	28	72004	19505	0	2	0	0	50	8	3229746	0.0587035	1
ABRA	113560	708	18	127276	35156	0	1	0	0	50	1	2538799	0.059243	1
MOBP	161535	694	18	29798	6016	0	1	0	0	50	3	2437326	0.0592901	1
OR52B6	128694	895	9	108194	33652	0	1	0	0	50	3	2825922	0.0595487	1
C17orf67	306329	420	-58	40091	10528	0	1	0	0	32	0	1292923	0.0601131	1
SERPINB10	133459	522	19	137663	33793	0	1	0	0	50	1	2702124	0.0602351	1
PCDHB16	915569	724	-11	247784	80887	0	2	0	0	50	6	3173487	0.0605892	1
CLIC4	518507	198	30	87702	22560	0	1	0	0	50	6	3135605	0.0607386	1
ICT1	1111289	171	31	71769	18894	0	1	0	0	50	0	2288759	0.0607685	1
HRAS	1970020	236	42	72615	20304	0	1	0	0	50	8	2674676	0.0610016	1
CLEC7A	396940	445	-1	91979	20821	0	1	0	0	50	4	2602155	0.061024	1
RNF144A	40925	1103	7	101332	26555	0	1	0	0	50	5	3123009	0.061072	1
GMPPA	559651	403	32	143820	41595	0	1	0	0	50	0	2347650	0.0611123	1
TEP1	415850	401	-7	874717	267383	0	4	0	0	38	4	2090701	0.0614568	1
ACBD6	543108	445	12	97572	26085	0	1	0	0	50	4	2706166	0.0622042	1
SAA4	601955	371	17	45637	11468	0	1	0	0	50	2	2818120	0.0627122	1
NSUN3	85578	1378	-9	115573	31490	0	1	0	0	50	4	3186553	0.0627575	1
XDH	99156	725	18	455900	128404	0	3	0	0	50	1	2656111	0.0630299	1
CLEC18C	1353954	139	37	153878	41407	0	1	0	0	50	1	2890265	0.0630358	1
OR10G7	158396	830	-10	99264	32712	0	2	0	0	50	5	3148530	0.0632958	1
OR4K14	420010	827	-51	101285	30127	0	1	0	0	50	2	2201339	0.0633851	1
EMP2	228675	175	8	58045	15275	0	1	0	0	50	1	2657286	0.0634159	1
ZNF660	435137	541	40	112894	27542	0	1	0	0	50	2	2438078	0.0638328	1
ZNF12	721477	506	39	240687	56823	0	2	1	0	50	7	3200888	0.0638859	1
KCNE3	633655	283	23	34169	10387	0	1	0	0	50	4	3096125	0.064064	1
ZNF664	903375	539	36	90757	20069	0	1	0	0	50	4	2473892	0.064377	1
DTD1	262495	613	6	72333	19317	0	1	0	0	50	7	2529634	0.0643881	1
OR51E2	207755	972	-1	103165	33182	0	1	0	0	50	4	2794338	0.064412	1
ZNF554	1287128	291	27	182642	47611	0	2	0	0	50	8	2872217	0.0644941	1
WNT16	97501	535	-14	130660	35579	0	1	0	0	50	3	3163758	0.0647696	1
ZNF426	706527	642	-58	190538	47047	0	1	0	0	50	2	4044538	0.0649487	1
GNB1	1492510	229	26	117500	32383	0	2	0	0	50	2	2489073	0.0654614	1
IFNA16	193208	498	-3	63403	17249	0	1	0	0	50	9	2422239	0.0659566	1
ZCCHC14	587162	363	21	313866	95034	0	3	0	0	50	4	3104585	0.0660464	1
BRCA2	221300	462	44	1163908	296993	0	7	0	0	26	1	1923945	0.066462	1
PTCH1	186893	510	53	505062	149178	0	7	3	0	50	6	2750910	0.0664637	1
ELF3	751933	168	31	128263	33605	0	1	0	0	50	2	2664101	0.0664998	1
PROL1	264684	915	25	79571	26884	0	1	0	0	50	0	2301355	0.0667913	1
TMEM139	379894	399	14	70218	22701	0	1	0	0	50	1	3022006	0.067317	1
GPRC5A	719556	169	17	117406	35720	0	1	0	0	50	3	2731922	0.0674069	1
C1QTNF1	592461	285	15	95081	25897	0	1	0	0	50	0	2666357	0.06881	1
SULT1C4	361799	483	-2	107160	24393	0	1	0	0	50	6	3057773	0.0690755	1
MAGEB16	3857	NaN	-24	107677	30362	0	1	0	0	50	9	3891647	0.0692646	1
CYB5D2	753798	357	30	86621	27166	0	2	0	0	50	6	2810318	0.0695907	1
KCTD8	73476	1109	-10	154583	46483	0	2	0	0	50	3	3558699	0.0696702	1
UFSP1	1339207	433	48	45872	14617	0	1	0	0	50	3	3162348	0.0699503	1
SUPT7L	1192074	306	43	139731	38634	0	1	0	0	50	5	3804180	0.0699571	1
UGT1A9	320853	284	24	177660	49491	0	2	0	0	50	2	3534494	0.0700028	1
FIP1L1	120581	470	32	210419	55225	0	2	0	0	50	9	3205259	0.0700393	1
CSNK1G1	743794	263	43	146499	38070	0	1	0	0	50	2	2886411	0.0701946	1
ZNF836	460879	901	-41	318190	79571	0	4	0	0	50	3	2467970	0.0702351	1
AR	106188	NaN	-7	306064	90569	0	5	2	0	50	5	2705508	0.07028	1
AKR1B1	328321	415	9	110920	28529	0	1	0	0	50	0	3038033	0.0703921	1
DHCR24	465622	249	27	174652	48551	0	2	0	0	50	8	2401606	0.07069	1
AMBN	262055	689	14	153596	42958	0	2	0	0	50	1	2566952	0.0711203	1
ZNF625	1025728	728	-15	104105	26320	0	2	0	0	50	6	3107875	0.0712074	1
OSTM1	303865	459	38	113176	31631	0	1	0	0	50	2	2196216	0.0713401	1
AADACL4	145424	454	23	134467	39809	0	1	0	0	50	2	2595669	0.0717415	1
LCE3C	285984	752	17	31819	8930	0	1	0	0	50	5	2983231	0.0719347	1
AKTIP	247554	403	8	101802	27213	0	1	0	0	50	0	2721535	0.0720553	1
PIP4K2C	1347795	303	44	144854	39292	0	1	0	0	50	6	3909883	0.0720842	1
MIIP	518052	207	39	128545	41078	0	2	0	0	50	1	2119136	0.0721331	1
KIAA0802	276661	394	22	525601	154160	0	2	0	0	50	1	2826909	0.0723985	1
ANKRD45	432542	423	4	92308	23453	0	1	0	0	50	0	2452131	0.0724952	1
SPRYD3	1726226	177	38	151716	41595	0	1	1	0	50	2	2908689	0.0726425	1
NEUROG2	186926	647	22	85728	30174	0	2	0	0	50	6	2675428	0.0727898	1
TPRX1	881316	336	39	126712	48410	0	1	0	0	50	4	2971152	0.0728795	1
CACNG3	360425	348	8	105327	30033	0	1	0	0	50	0	2761720	0.073412	1
KISS1	557652	370	34	44744	15181	0	1	0	0	50	3	2908689	0.0740189	1
RRP7A	969686	196	65	95363	27166	0	1	0	0	50	5	2368659	0.0740342	1
OR9Q2	637499	828	-25	101708	32101	0	1	0	0	50	3	2196263	0.0740895	1
ICMT	627248	240	31	93671	29422	0	1	0	0	50	0	2430464	0.074156	1
NSFL1C	397239	386	42	127041	34404	0	1	0	0	50	4	2995498	0.0745513	1
TDG	1190703	281	40	143397	35532	0	1	0	0	50	5	3517433	0.0746161	1
ERGIC2	100875	599	-3	134185	33041	0	1	0	0	50	3	2801764	0.0748922	1
FAIM3	467839	385	39	129297	40608	0	1	0	0	50	4	2991362	0.0752564	1
BCL2L10	540700	195	21	65283	22278	0	1	0	0	50	1	2495324	0.0754642	1
OR4C46	68	1239	-43	101755	29093	0	2	0	0	50	7	3381462	0.0754943	1
OR5L2	4183	1091	-36	100486	31490	0	1	0	0	50	6	2757584	0.0755329	1
OR10Q1	637499	828	-25	102695	33229	0	2	0	0	50	3	2196263	0.0755496	1
GNAQ	328481	671	-24	124174	31772	0	2	0	0	50	3	2654560	0.0755831	1
SCD	1162653	171	42	121448	33652	0	1	0	0	50	5	2906668	0.0756158	1
PRRT2	NaN	NaN	NaN	109651	36284	0	2	0	0	50	12	5270392	0.0756249	1
MAN2B2	501896	278	33	336050	101614	0	2	0	0	50	3	2609910	0.0757324	1
BCORL1	389645	NaN	38	575327	187483	0	4	0	0	30	1	1826185	0.0759806	1
TACR1	451907	644	9	135924	39198	0	2	0	0	50	3	2891299	0.0759987	1
NEU3	762277	454	36	151199	45355	0	1	0	0	50	2	2766467	0.0760839	1
IRF1	713465	320	66	114445	28529	0	1	0	0	50	5	2606761	0.0761159	1
PERP	329471	484	24	64531	18659	0	1	0	0	50	2	3256630	0.0761852	1
ZFP37	492947	575	-4	216717	52170	0	1	0	0	50	0	2827238	0.0763666	1
ZNF555	1287128	291	27	214555	53204	0	2	0	0	50	8	2872217	0.0764465	1
PRB2	175992	673	-18	131553	46812	0	1	0	0	50	7	3530828	0.0765995	1
C5orf53	812666	260	50	18424	4418	0	1	0	0	10	0	462104	0.0766119	1
CELF4	55294	588	-11	168824	43945	0	1	0	0	50	3	3455111	0.0769123	1
GRIN2A	109137	922	-9	494487	131976	0	2	0	0	50	2	3207656	0.0772942	1
SGMS1	295850	573	28	139872	37506	0	1	0	0	50	4	3081179	0.0775721	1
FAM71B	166999	1198	18	198011	59173	0	1	0	0	50	0	2541995	0.0775963	1
USP27X	NaN	NaN	NaN	146781	38916	0	1	0	0	50	12	5273024	0.077711	1
CRADD	375586	385	13	65706	20022	0	1	0	0	50	2	3243282	0.0778238	1
ABO	1865433	416	45	118487	35203	0	1	0	0	50	3	2371996	0.0779379	1
FRMD4A	212541	732	24	353816	99640	0	1	0	0	50	2	6304110	0.0781161	1
MSC	25834	905	6	65941	22184	0	1	0	0	50	2	3230733	0.0783817	1
SSNA1	1722012	202	36	40749	11139	0	1	0	0	50	4	2993853	0.0784092	1
ST6GALNAC1	999845	191	31	200878	57857	0	2	0	0	50	9	2809331	0.0786039	1
ARMC1	145894	455	4	96538	26555	0	1	0	0	50	5	2304175	0.0786626	1
ATF3	418310	224	22	68667	18753	0	1	0	0	50	1	2506087	0.0788905	1
PHKG2	1632278	158	61	142222	41219	0	1	0	0	50	4	3108580	0.0792762	1
CFI	212346	417	26	204685	49115	0	1	0	0	50	0	2569208	0.0793481	1
TOB1	1152451	161	15	115432	31208	0	1	0	0	50	3	2261546	0.0794409	1
BCL2	207116	522	60	79994	26743	0	3	1	0	50	7	1953038	0.079501	1
DNAL4	1291659	272	73	36848	9118	0	1	0	0	50	3	2220468	0.0796114	1
DLK1	383705	323	2	127793	36895	0	1	0	0	50	6	3256207	0.0796758	1
C14orf179	227740	582	35	85164	21996	0	1	0	0	50	8	2748278	0.0800057	1
OR4C6	1295	1091	-20	101050	29798	0	1	0	0	50	6	2529916	0.0800579	1
METTL1	1160849	344	39	98982	21291	0	1	0	0	50	8	2663631	0.0802469	1
KPNA1	413070	404	34	186167	49162	0	1	0	0	50	0	2310332	0.0802489	1
MTMR7	317985	345	7	228655	58280	0	2	0	0	50	0	2829917	0.0804651	1
GSTCD	292053	357	8	216576	57810	0	1	0	0	50	0	2674817	0.0806326	1
OR4S1	278638	642	-40	100862	30127	0	1	0	0	50	8	2885565	0.0807472	1
DRD1	178213	729	14	144572	44509	0	1	0	0	50	3	2876964	0.080755	1
VOPP1	947740	541	23	58797	16638	0	1	0	0	50	2	2780003	0.0811033	1
TMEM126B	325720	554	-19	69043	18236	0	1	0	0	50	2	3264385	0.0811035	1
GPR120	450249	305	20	121072	40514	0	1	0	0	50	5	2831092	0.0811331	1
CYS1	863812	214	44	50337	18048	0	1	0	0	50	3	2971481	0.0811981	1
WT1	356326	749	9	174887	49303	0	2	0	0	50	2	3028586	0.0812229	1
AZGP1	1584669	391	36	101520	26931	0	1	0	0	50	5	2497580	0.0815186	1
C7orf59	1299015	205	52	33511	10763	0	1	0	0	50	5	2751615	0.0817075	1
C1orf158	141239	571	18	66317	17860	0	1	0	0	50	1	2323727	0.0820305	1
SUMF1	155099	172	10	126524	36895	0	1	0	0	50	5	2858540	0.0821716	1
PI15	149375	824	-13	88125	24252	0	1	0	0	50	1	3082307	0.0821724	1
PIK3CA	401889	613	11	371018	92449	0	5	1	0	50	4	2882698	0.0823673	1
OR8I2	9992	1007	-32	101050	30362	0	1	0	0	50	10	2975053	0.0824839	1
NPIP	506128	214	23	119474	33229	0	1	0	0	50	3	2279453	0.0826158	1
IMPA2	336901	181	48	96726	29469	0	1	0	0	50	5	2345253	0.0826346	1
CD209	719851	329	21	137898	37083	0	1	0	0	50	6	3236467	0.0831886	1
LIMD2	935285	319	8	45073	11327	0	1	0	0	50	2	2068611	0.0834478	1
MANBA	379516	303	32	303573	77973	0	2	0	0	50	4	2563803	0.0835506	1
SFRS9	1563159	216	45	74213	21385	0	1	0	0	50	16	2934445	0.0836106	1
MAGT1	549266	NaN	20	127088	33934	0	1	0	0	50	5	3044190	0.0836858	1
AGPAT4	74993	874	-5	129720	35109	0	1	0	0	50	5	2960389	0.0837252	1
SPA17	172228	604	18	53862	12690	0	1	0	0	50	1	1842588	0.0839346	1
IFT20	1405196	214	10	52170	13959	0	1	0	0	50	3	2970494	0.0840538	1
DAB1	22463	1004	-12	191102	51418	0	1	0	0	50	2	3149282	0.0845175	1
EIF4E1B	579630	359	40	83942	22795	0	1	0	0	50	1	2845662	0.0846675	1
PRPS2	208595	NaN	46	108758	30832	0	2	0	0	50	7	3272422	0.0848557	1
ALG2	203560	410	37	135266	41971	0	1	0	0	50	4	2743014	0.0850235	1
KRTAP8-1	30244	1055	-70	21291	6063	0	1	0	0	50	6	1905239	0.0855105	1
BAG3	731222	199	48	185462	59878	0	1	0	0	50	0	2155749	0.0856296	1
C11orf87	32039	927	-12	61805	21949	0	1	0	0	50	3	3441105	0.0858739	1
CSNK1G3	121115	474	23	160552	39104	0	1	0	0	50	2	2611931	0.0860863	1
PSPC1	309425	481	34	177425	48739	0	1	0	0	50	1	2463129	0.0861793	1
PPTC7	890955	144	38	101990	29845	0	2	0	0	50	6	2748325	0.0863419	1
CCR7	1130946	203	25	125020	36707	0	1	0	0	50	4	2382900	0.0864347	1
TMEM93	504736	354	20	34968	12549	0	1	0	0	50	6	3088699	0.0865803	1
KRT76	1444461	422	38	213850	61241	0	1	0	0	50	1	2953903	0.0866289	1
FICD	437636	399	40	149883	45402	0	2	0	0	50	4	3224435	0.0866862	1
ZNF774	1110178	139	33	165487	40937	0	1	0	0	50	2	2645912	0.0869231	1
OR4C15	1141	1100	-37	121965	34686	0	2	0	0	50	4	2601168	0.0875411	1
OR8K5	10101	1007	-38	101050	29093	0	1	0	0	50	11	3023134	0.0876178	1
HGFAC	547964	412	46	218691	66693	0	2	0	0	50	1	2974254	0.0880342	1
ACTL6A	399933	477	11	151481	38305	0	2	0	0	50	3	2819812	0.0880612	1
CR1L	386490	361	13	195097	52499	0	2	0	0	50	2	3132033	0.0881137	1
ALDH7A1	235232	191	19	186590	51418	0	2	0	0	50	1	2532548	0.0882182	1
BMP5	68578	483	-9	154912	41219	0	1	0	0	50	6	3241073	0.0883623	1
RNF207	627248	240	31	215871	62040	0	2	0	0	50	0	2430464	0.0883784	1
MAGEE2	117293	NaN	-10	173336	48316	0	1	0	0	50	5	3556913	0.0884092	1
FAM186A	NaN	NaN	NaN	775923	223203	0	3	0	0	11	0	897042	0.0886963	1
PGAP3	1284992	226	38	107912	32101	0	1	0	0	50	9	2772953	0.0890075	1
CLVS2	138384	1106	-26	110826	30174	0	2	0	0	50	9	3781808	0.0892586	1
ADAM29	49942	889	-36	275326	71957	0	3	0	0	50	8	2447995	0.0893664	1
TSGA10	504327	770	19	245152	59549	0	1	0	0	50	0	2724167	0.0895342	1
PSMC1	318736	622	14	151904	40561	0	1	0	0	50	6	3172923	0.0899203	1
LMAN2	942017	227	53	121025	33934	0	3	0	0	50	7	2618041	0.0899218	1
RNF115	638533	230	36	105609	27918	0	1	0	0	50	10	2899336	0.0900361	1
SLC30A6	387408	276	25	158484	44556	0	1	0	0	50	7	3645931	0.0903089	1
CCNA1	197057	880	1	156416	45214	0	1	0	0	50	3	2784703	0.090611	1
SERPINB1	469210	229	37	129955	34169	0	1	0	0	50	5	2521832	0.0906474	1
WNT5B	270921	254	34	120555	33981	0	2	0	0	50	2	1883713	0.0907153	1
ZNF845	NaN	NaN	NaN	331961	80464	0	2	0	0	50	12	5314572	0.0909085	1
HNRNPA1	753625	205	59	129814	33605	0	1	0	0	50	6	2637029	0.091073	1
SAMD13	226331	769	-12	40843	10340	0	1	0	0	50	3	2136949	0.0911222	1
CCL3L3	691971	684	13	65612	17296	0	1	0	0	50	2	2740805	0.0912914	1
ANKIB1	708388	452	30	374355	97431	0	4	0	0	50	5	3256724	0.0912956	1
FADS2	1618824	212	64	155476	38963	0	1	0	0	50	5	3126816	0.0914365	1
SLC36A4	219463	580	-18	172725	46812	0	1	0	0	50	2	2621190	0.0922193	1
DUS2L	859239	138	55	169153	48269	0	1	1	0	50	4	2952446	0.0928464	1
METTL4	247615	485	-5	162291	41736	0	1	0	0	50	3	2733285	0.0928806	1
DCLRE1B	335231	545	13	174981	52170	0	1	0	0	50	2	2611273	0.0932272	1
ATP1B4	484939	NaN	23	125020	30644	0	1	0	0	50	3	2164397	0.0933421	1
TP53AIP1	195815	580	-2	35579	11092	0	1	0	0	50	5	2538846	0.0934256	1
UGT1A6	NaN	NaN	NaN	178224	49491	0	1	0	0	50	12	5283599	0.0936637	1
HIAT1	292450	530	4	165487	48410	0	1	0	0	50	5	3115019	0.0937762	1
ATP13A4	144678	776	-2	411391	111296	0	2	0	0	50	3	2774457	0.0939299	1
ZNF133	575071	471	-1	218832	60066	0	2	0	0	50	7	2312964	0.0942909	1
TMEM39B	1242874	218	24	164406	48645	0	1	0	0	50	3	2814031	0.0944268	1
MAPK4	243391	442	21	193734	57246	0	3	0	0	50	3	2787570	0.0947096	1
SEC14L5	635794	302	9	235235	68056	0	2	0	0	50	2	3527397	0.0948268	1
C2CD4C	NaN	NaN	NaN	132305	46765	0	2	0	0	50	12	5280873	0.0950005	1
AGXT2L1	104349	499	21	174699	44133	0	1	0	0	50	2	2573250	0.0950676	1
THADA	428893	408	38	669139	178271	0	2	0	0	50	1	3065810	0.0950984	1
TUBA4A	694442	193	44	149084	43381	0	1	1	0	50	6	3024027	0.0952278	1
TM7SF4	40736	1032	14	155100	45825	0	1	0	0	50	6	3206434	0.0952372	1
PCOLCE2	398812	422	15	141893	38587	0	1	0	0	50	3	2364617	0.0952469	1
REM2	1177534	225	34	111061	35720	0	1	0	0	50	5	2135539	0.0953477	1
NEUROD1	210899	380	17	118440	33135	0	1	0	0	50	0	2358131	0.0955238	1
C20orf112	677178	310	61	146170	42629	0	3	1	0	50	4	2303752	0.0955809	1
ZNF737	NaN	NaN	NaN	183629	45214	0	1	0	0	50	12	5279322	0.0958213	1
NR2E1	334933	436	35	130378	37412	0	1	0	0	50	0	2580206	0.0960716	1
ATXN1	109777	623	30	261555	84177	0	2	0	0	50	8	3019139	0.0961821	1
GPATCH4	2049505	180	37	133762	32054	0	1	0	0	50	4	2518448	0.0962118	1
TMEM114	NaN	NaN	NaN	40185	12690	0	1	0	0	50	12	5246798	0.0962347	1
C21orf63	268842	162	39	149648	41266	0	1	0	0	50	2	2170789	0.0962625	1
B3GALNT2	536528	350	16	171644	46483	0	1	0	0	50	3	2770274	0.096531	1
ASB6	794813	198	40	145136	36190	0	1	0	0	50	3	2427597	0.0965724	1
ESX1	354255	NaN	47	131177	42958	0	1	0	0	50	6	2643562	0.0965751	1
USP11	807577	NaN	47	327872	91180	0	2	0	0	50	5	2816522	0.0966548	1
ZC3H10	2878044	171	40	139355	45214	0	1	0	0	50	6	2736246	0.097361	1
PAX8	633218	385	36	148802	30550	0	1	0	0	50	0	2901921	0.0974197	1
GABRD	1252791	279	38	151246	45167	0	2	0	0	50	4	2927818	0.0976962	1
NFASC	388939	440	33	468073	130613	0	2	0	0	50	2	2639708	0.0979793	1
FIBIN	176115	648	-17	69654	20022	0	1	0	0	50	3	3374553	0.0980369	1
RAB33A	339869	NaN	58	79101	22137	0	1	0	0	50	1	2286691	0.0985384	1
C1orf130	468063	348	28	34404	10857	0	1	0	0	50	6	2649108	0.0986678	1
ZDBF2	328087	597	18	791527	206330	0	2	0	0	50	1	3532802	0.09926	1
MAGEB6	34143	NaN	-38	132869	40279	0	1	0	0	50	8	2927019	0.0995393	1
CASP5	45234	626	-20	155288	39574	0	1	0	0	50	5	2825687	0.0996753	1
RAB40AL	208589	NaN	36	90569	27730	0	2	0	0	50	6	2132014	0.0997214	1
MAP2K1	506284	172	43	135877	36707	0	3	0	0	50	5	2251018	0.0998061	1
GTF2H4	2223866	223	25	157121	46060	0	1	0	0	50	6	3058760	0.100421	1
PTPRN2	248205	792	-33	339387	102789	0	2	0	0	50	6	3114690	0.100497	1
NLGN1	34593	1079	-18	273493	77315	0	2	0	0	50	6	2528647	0.100552	1
ZNF434	1361831	303	29	164641	42629	0	1	0	0	50	4	2843688	0.10058	1
METAP1	218494	549	21	134138	35203	0	1	0	0	50	5	2379939	0.100593	1
PVRL4	689033	250	23	167132	53533	0	1	0	0	50	3	2517743	0.100649	1
ADHFE1	259302	268	12	158484	47094	0	1	0	0	50	4	2698881	0.100748	1
FOXP3	547555	NaN	25	145089	43851	0	1	0	0	50	0	2718433	0.101189	1
POTEG	148332	835	-50	177989	43099	0	1	0	0	50	3	2747150	0.101201	1
RNMT	142674	697	42	168589	38822	0	1	0	0	50	4	2688776	0.101276	1
SLC26A7	79500	987	-11	233496	62322	0	2	0	0	50	2	3265889	0.102214	1
PRR5	320559	447	36	127934	40561	0	1	0	0	50	0	2367907	0.102368	1
MYB	150100	410	32	261367	69419	0	2	0	0	50	8	2852900	0.102584	1
HAS3	1179391	201	24	192324	58938	0	1	0	0	50	3	2911133	0.102643	1
IL28RA	840519	235	31	174511	49538	0	1	0	0	50	5	3028586	0.102653	1
MOBKL2C	608423	266	25	90945	24816	0	1	0	0	50	1	2514688	0.102781	1
EPB49	584373	219	34	141235	39386	0	1	0	0	50	7	2816052	0.102824	1
NMU	247026	456	28	62651	16450	0	1	0	0	50	2	2306901	0.102911	1
C16orf46	259514	284	8	133856	38446	0	1	0	0	50	0	2458053	0.103134	1
CCDC148	133882	759	-5	216200	48598	0	1	0	0	50	4	3383013	0.103137	1
BPIL2	371339	401	3	174464	48316	0	1	0	0	50	3	2521409	0.103353	1
BCL7A	796948	211	31	80088	20868	0	1	0	0	50	2	2932612	0.103454	1
CLMN	207561	612	30	339716	91321	0	2	0	0	50	4	2514265	0.103725	1
OXCT1	109769	687	11	180292	49115	0	1	0	0	50	6	3284407	0.103779	1
TMEM211	363566	415	-21	43193	13207	0	1	0	0	50	5	2751568	0.104045	1
B3GNT4	808864	187	12	121871	39574	0	1	0	0	50	9	2727598	0.104097	1
ADI1	254699	390	16	62510	15604	0	1	0	0	50	3	2840962	0.104157	1
ZNF225	554986	634	-28	243930	57387	0	1	0	0	50	0	2325090	0.104198	1
EEF1B2	332753	487	25	79947	19881	0	1	0	0	50	2	2901310	0.104335	1
C17orf66	620019	235	8	197541	51888	0	1	0	0	50	5	3228148	0.104384	1
IRF8	407770	461	27	145089	39903	0	1	0	0	50	10	3385551	0.104426	1
TPPP	683895	411	28	72944	21808	0	1	0	0	50	2	2643045	0.10449	1
CSRNP3	104412	947	2	196883	53251	0	1	0	0	50	4	3093352	0.104621	1
DNM2	2114424	208	31	311046	88830	0	2	0	0	50	5	2710537	0.104689	1
CTNNAL1	337834	433	14	254317	67022	0	1	0	0	50	0	2404332	0.105043	1
EXOC8	377235	569	2	237256	70124	0	2	0	0	50	2	3228853	0.105278	1
TRAPPC6B	314417	166	13	56682	13395	0	1	0	0	50	3	2540350	0.105542	1
C12orf4	283278	908	27	193734	47517	0	1	0	0	50	3	2819436	0.105563	1
MRPL43	1020226	247	40	144196	36284	0	1	0	0	50	6	2661563	0.105874	1
ZNF732	NaN	NaN	NaN	200408	48175	0	1	0	0	50	12	5282283	0.105952	1
CPNE2	745404	154	48	189692	50995	0	3	0	0	50	2	2175066	0.106168	1
BTG2	574553	420	26	52781	15322	0	1	0	0	50	4	2818261	0.106266	1
EFNA5	78424	628	21	78772	20351	0	1	0	0	50	2	2797957	0.106474	1
SMARCE1	1042327	196	19	144995	34921	0	1	0	0	50	3	2122332	0.106773	1
C9orf117	1098647	172	32	177566	47893	0	2	0	0	50	2	2381349	0.106958	1
WDR74	2342595	181	71	131318	38446	0	1	0	0	50	11	3205541	0.107038	1
GPR12	173793	619	18	107019	35250	0	1	0	0	50	0	1887802	0.107127	1
SLC30A3	1238919	230	39	127041	41454	0	1	0	0	50	7	2410254	0.107215	1
TRIP4	764707	198	40	201160	52076	0	1	0	0	50	3	2740852	0.107831	1
ZNF207	679038	286	30	167884	47705	0	1	0	0	50	4	2819201	0.107915	1
GRM5	158962	944	-23	400440	117171	0	2	0	0	50	5	3239898	0.107923	1
BOLA1	798975	560	17	43240	15698	0	1	0	0	50	6	3024121	0.108072	1
CYP8B1	301212	447	21	164406	47940	0	1	0	0	50	8	3247324	0.108137	1
RLN3	1013197	231	32	46577	14758	0	1	0	0	50	5	2845662	0.108236	1
RIPPLY2	108781	870	-22	44603	11656	0	1	0	0	50	5	2718621	0.108478	1
JAGN1	950574	170	54	61147	17249	0	1	0	0	50	3	2660858	0.108521	1
ZSCAN12	NaN	NaN	NaN	208727	51841	0	1	0	0	50	12	5285949	0.108528	1
SH3YL1	304765	624	-18	117735	32853	0	2	0	0	50	5	2342198	0.108552	1
ANKRD12	434324	391	56	706081	173336	0	2	0	0	50	3	2707200	0.108714	1
ST7L	561127	355	19	202711	54050	0	1	0	0	50	3	2850127	0.108945	1
CNOT4	579978	407	19	227339	63544	0	1	0	0	50	2	2905963	0.109147	1
CFHR1	205744	852	-29	112800	30033	0	2	0	0	50	7	2741839	0.109234	1
LITAF	649939	209	30	63497	19129	0	1	0	0	50	2	2191187	0.109416	1
LCORL	271221	1064	26	223720	60536	0	1	0	0	50	2	2896187	0.10946	1
ZNF345	352375	976	-36	167226	40185	0	1	0	0	50	6	2864462	0.109494	1
IRF5	845100	361	49	171644	50713	0	2	0	0	50	5	3343063	0.10951	1
ZNF519	134820	933	-24	186637	43334	0	1	0	0	50	7	3403270	0.109906	1
PODN	491749	391	14	215401	70547	0	1	0	0	50	2	2741980	0.109926	1
RPL18	1597109	242	31	64061	19834	0	1	0	0	50	3	2743625	0.110163	1
IL20	467839	385	39	61053	16356	0	1	0	0	50	4	2991362	0.110225	1
EEPD1	357816	522	18	188141	56353	0	1	0	0	50	4	2843735	0.110344	1
SMAGP	494861	194	40	38822	7849	0	1	0	0	50	5	2314139	0.110781	1
PARP9	410045	404	35	297181	77315	0	1	0	0	50	0	2661704	0.110796	1
GBP1	337373	745	2	203745	52734	0	1	0	0	50	5	3121129	0.110891	1
IKZF1	160478	NaN	37	177707	46201	0	3	0	0	50	3	2111052	0.111431	1
MTMR2	285979	390	-1	220900	59408	0	1	0	0	50	4	3136169	0.111543	1
TOM1L1	131125	869	-61	167508	42582	0	1	0	0	50	4	2376837	0.111587	1
F5	294416	415	11	755337	199374	0	3	0	0	50	1	2927771	0.111633	1
EPHX2	336774	361	36	194862	50760	0	2	0	0	50	2	2508296	0.111799	1
NPY5R	74427	1197	-18	148144	41078	0	1	0	0	50	8	2882745	0.111927	1
KIAA0226	560122	252	50	336849	92355	0	2	0	0	50	4	2344313	0.112074	1
RAB1A	640694	343	41	71487	18471	0	1	0	0	50	3	3004240	0.112145	1
CYP2A13	1004808	354	10	167461	46718	0	3	0	0	50	2	1767341	0.112225	1
ZNF512	1192074	306	43	197306	50572	0	2	0	0	50	5	3804180	0.112558	1
PRPF3	1301004	182	34	234248	63544	0	2	0	0	50	2	2994793	0.112625	1
HBE1	109545	1056	-1	49679	14053	0	1	0	0	50	4	2375897	0.112766	1
ZNF71	174439	849	-68	162620	45214	0	1	0	0	50	8	3073471	0.112843	1
CHRNG	286805	211	36	172819	52781	0	2	0	0	50	2	2202091	0.113031	1
TSPAN17	579630	359	40	113881	31490	0	1	0	0	50	1	2845662	0.113086	1
ZNF417	1252385	750	-19	195332	49444	0	1	0	0	50	6	3156708	0.113189	1
GLRX3	84315	854	-23	117500	30550	0	1	0	0	50	10	2567375	0.113389	1
DCAF11	992350	355	19	188329	50948	0	1	0	0	50	5	2809143	0.113601	1
AGFG2	1651125	242	60	159706	50384	0	1	0	0	50	7	2805336	0.113659	1
PRKCI	361822	270	18	211218	50901	0	1	0	0	50	4	3067878	0.113798	1
CCDC71	1855373	203	40	145700	52828	0	2	0	0	50	6	3101013	0.113814	1
CDKN2AIP	235218	163	16	189269	57622	0	1	0	0	50	3	2439065	0.114181	1
CCDC97	1193025	249	33	114680	33088	0	2	0	0	50	5	2180236	0.114404	1
TRIM64B	NaN	NaN	NaN	153643	39527	0	2	0	0	50	12	5273635	0.114683	1
C16orf92	NaN	NaN	NaN	48410	11797	0	1	0	0	50	12	5245905	0.114781	1
IFRD2	843769	206	51	166991	53956	0	1	1	0	50	6	2702876	0.114928	1
ANG	NaN	NaN	NaN	48598	14570	0	1	0	0	50	12	5248678	0.115142	1
DDX23	1655612	214	57	279086	76939	0	2	0	0	50	7	2632987	0.115189	1
AIFM1	379257	NaN	58	224237	64390	0	1	0	0	50	1	2343702	0.115233	1
BCOR	377184	NaN	42	579604	171080	0	6	0	0	50	6	3301374	0.115536	1
ACSS2	1004645	205	44	245810	66787	0	1	0	0	50	4	3449330	0.116071	1
CD2AP	203824	554	16	221887	58421	0	1	0	0	50	3	2775350	0.116071	1
ZNF556	1287128	291	27	155147	40138	0	1	0	0	50	8	2872217	0.116252	1
C7orf55	522451	339	35	37224	11844	0	1	0	0	50	7	2705555	0.11645	1
ELF1	291800	476	39	206424	59784	0	2	0	0	50	2	2557646	0.116501	1
MTA2	2695768	217	42	227480	65095	0	1	0	0	50	4	3130294	0.116542	1
PPRC1	1029829	187	42	533403	178506	0	2	1	0	50	3	3102940	0.116958	1
ALDH16A1	2173457	290	44	259487	89206	0	3	1	0	50	2	2620720	0.117153	1
SLC17A2	392745	685	34	147157	43334	0	2	0	0	50	4	2423038	0.117426	1
TCHH	527465	349	35	659833	163043	0	3	1	0	50	7	2850973	0.117713	1
DEFB119	591819	594	-83	58797	13818	0	1	0	0	21	0	936522	0.117927	1
DEFB134	467502	451	22	23406	5358	0	1	0	0	19	2	745514	0.117981	1
KRTAP1-5	977588	404	10	59220	15087	0	1	0	0	50	2	1884841	0.118063	1
AIF1L	829407	293	36	63497	14758	0	1	0	0	50	5	3530029	0.118287	1
NIN	445811	257	34	751483	188141	0	3	0	0	50	1	2537812	0.118307	1
PRAME	190814	641	23	168777	49773	0	1	0	0	50	6	2606526	0.118911	1
WDR25	410676	215	23	180151	53768	0	1	0	0	50	4	2715613	0.118981	1
RHOT2	1207790	194	33	209573	62698	0	2	0	0	50	3	2971669	0.119133	1
ZFYVE19	1023960	172	48	159001	46295	0	2	0	0	50	4	2578984	0.119453	1
NQO2	430294	268	42	80276	21244	0	1	0	0	50	2	2522772	0.119477	1
HNF1B	553994	403	28	188282	52264	0	1	0	0	50	4	2464445	0.119568	1
PIWIL1	224466	621	-26	297275	78631	0	1	0	0	50	2	3473253	0.119682	1
SLC15A1	334185	409	41	248066	64531	0	2	0	0	50	3	3499479	0.119815	1
SLC43A1	923775	197	9	188470	56306	0	1	0	0	50	4	2437420	0.120143	1
SLC19A3	164044	353	-10	166004	47047	0	1	0	0	50	8	3037187	0.120189	1
SERPINA11	278548	858	13	139449	41736	0	1	0	0	50	6	2195135	0.120255	1
PINK1	631461	208	35	188094	62322	0	1	1	0	50	6	2886834	0.120785	1
C5orf49	65781	1013	-18	49538	14194	0	1	0	0	50	5	2687554	0.121028	1
LYZL2	82218	425	28	67633	17390	0	1	0	0	50	3	2614657	0.121289	1
CSRP2	182028	705	-11	67586	17155	0	1	0	0	50	5	3646401	0.121658	1
GINS2	390985	250	38	64672	16544	0	1	0	0	50	3	2490530	0.121729	1
NAGLU	1993535	162	27	239794	77738	0	2	1	0	50	2	2850832	0.121817	1
REPS2	291898	NaN	23	224331	64860	0	2	0	0	45	2	2663537	0.121989	1
ANKRD37	173409	422	20	55037	14899	0	1	0	0	50	4	2534898	0.122116	1
AACS	894670	306	13	233120	61147	0	3	0	0	50	3	2593930	0.122134	1
CABP5	993450	433	26	60959	15463	0	1	0	0	50	5	3272469	0.122229	1
RGS12	570419	412	48	487202	144760	0	2	0	0	50	4	3162207	0.12246	1
TMEM150B	1028808	209	19	78537	23829	0	1	0	0	50	2	2402264	0.122542	1
MEIS2	74106	628	-7	174088	43898	0	1	0	0	50	7	2815723	0.122703	1
ARL11	425192	296	62	63685	20210	0	1	0	0	50	3	2430934	0.12274	1
ECD	653488	233	44	233402	61570	0	1	0	0	50	4	3088229	0.123009	1
ARSJ	100364	497	15	198293	56071	0	1	0	0	50	4	2574519	0.123053	1
CSF3	1652518	216	28	68761	21479	0	1	0	0	50	4	2996391	0.123054	1
SAMD12	190644	575	17	71393	19270	0	1	0	0	50	2	2165760	0.123494	1
MRPS14	176818	828	4	43240	12737	0	1	0	0	50	6	2609534	0.124129	1
HSPB11	467936	174	27	52123	12314	0	1	0	0	50	6	2983466	0.124255	1
FAM117B	549913	515	26	192465	61335	0	2	0	0	30	5	1467716	0.124445	1
UCN3	711034	519	-1	52734	16356	0	1	0	0	50	6	3171654	0.124526	1
TRAF7	2179404	224	39	231663	63450	0	7	2	0	22	7	1334612	0.124535	1
ATXN1L	NaN	NaN	NaN	218785	73085	0	3	1	0	31	4	2379328	0.124617	1
C10orf93	330124	590	-13	140342	36190	0	1	1	0	50	6	2063347	0.124972	1
ZNF256	1252385	750	-19	213850	53204	0	1	0	0	50	6	3156708	0.125319	1
ACAN	561599	560	-1	809951	270250	0	3	0	0	50	4	3415255	0.125392	1
SEC14L2	676863	214	52	151105	39527	0	2	0	0	49	6	2830011	0.125522	1
TAAR2	125852	605	19	118064	31396	0	1	0	0	50	1	2636747	0.125642	1
CTSL1	122983	577	26	116842	28388	0	1	0	0	50	1	2605962	0.125798	1
ATP2C2	646239	396	5	323407	92120	0	2	0	0	50	5	2314233	0.126385	1
ZNF229	725569	528	-49	280214	70876	0	2	0	0	50	3	3761081	0.126638	1
TLR1	310020	437	58	264563	68902	0	1	0	0	50	2	2891252	0.126862	1
AP1S1	1044715	199	39	55554	13959	0	1	0	0	50	4	2452836	0.127036	1
ATXN7	156786	683	8	320070	96162	0	2	0	0	50	2	3654391	0.127256	1
TFAP2E	1049488	388	34	141611	49162	0	1	1	0	50	5	1872292	0.127317	1
CC2D1B	815523	448	26	290460	85869	0	3	0	0	50	3	3098193	0.127641	1
FBXO34	744260	256	38	236222	65518	0	1	0	0	50	5	3136921	0.128112	1
SLAMF8	802263	403	6	94376	28858	0	1	0	0	50	1	2063676	0.128142	1
TRPM7	325708	250	23	647190	163560	0	3	0	0	50	3	3351946	0.128255	1
FAR2	104924	674	-4	178036	46436	0	1	0	0	50	8	2969507	0.12864	1
DCAF17	514096	271	38	180245	47752	0	1	0	0	50	6	2584013	0.128652	1
CHMP6	1660463	211	27	71440	18236	0	1	0	0	50	4	2961141	0.128943	1
SRRM4	116468	835	2	204450	61194	0	2	0	0	50	3	2691267	0.129412	1
OR10T2	135429	902	5	100909	32054	0	1	0	0	50	1	2178779	0.129663	1
GRHL1	913916	234	40	214414	55883	0	1	0	0	50	8	3548641	0.129857	1
CBL	1172813	183	53	304372	87749	0	5	1	0	50	9	2993430	0.130272	1
SLC22A2	653647	326	-9	186684	54144	0	1	0	0	50	5	2464492	0.130411	1
FGFR3	859388	222	42	284538	87984	0	3	0	0	50	3	2959261	0.13057	1
HSPA1A	2509866	183	32	207787	63779	0	1	0	0	50	6	2965841	0.13058	1
TNFAIP3	315946	256	51	267947	71158	0	8	2	0	16	4	800974	0.130592	1
EBAG9	134329	623	8	75294	18612	0	1	0	0	50	3	2682995	0.130881	1
MOCS2	204924	419	-5	90146	19834	0	1	0	0	50	2	2567469	0.130981	1
GFI1	370328	580	1	139872	42441	0	1	0	0	50	1	2980975	0.131246	1
DEFB125	86	430	NaN	51653	15322	0	1	0	0	50	5	2444235	0.131256	1
BRSK2	1234040	426	43	228890	64813	0	1	1	0	50	3	2790813	0.131644	1
TUBGCP3	273358	399	11	311986	83942	0	1	0	0	50	2	3242577	0.131925	1
IGFL2	1177162	249	28	48081	12267	0	1	0	0	50	5	2376085	0.132047	1
GIT2	939215	254	46	266678	70594	0	1	0	0	50	4	3561707	0.132188	1
HBZ	1267639	220	36	46906	14993	0	1	0	0	50	5	2201903	0.132238	1
CMPK1	257134	210	7	79242	20445	0	1	0	0	50	3	2790860	0.132313	1
SLC25A37	474894	409	36	112189	32900	0	1	0	0	50	2	3153888	0.132581	1
CLIC3	1979517	188	34	79336	24299	0	1	0	0	50	3	2778593	0.133003	1
SNRNP40	643810	234	30	123234	33558	0	1	0	0	50	1	2580112	0.133434	1
CHRNA4	1278630	332	62	203463	65001	0	1	0	0	50	3	2258303	0.133555	1
SLC29A1	1107034	216	51	154489	46013	0	1	0	0	50	9	2680598	0.133688	1
EMILIN3	383021	309	5	242473	83660	0	1	0	0	50	6	3327318	0.133772	1
FDX1L	1802015	191	21	61194	19176	0	1	0	0	50	6	3404257	0.13392	1
CCDC19	803074	403	7	191995	47987	0	1	0	0	50	2	1986126	0.133943	1
GSDMD	2183482	235	37	160975	49820	0	1	0	0	50	8	2592520	0.134175	1
VCX	43100	NaN	-9	69513	18612	0	1	0	0	50	6	3845869	0.134605	1
MRPS10	524386	273	43	70923	18189	0	1	0	0	50	4	2939803	0.13473	1
GRPEL1	459652	426	70	73884	20304	0	1	0	0	50	3	2551254	0.134766	1
PADI4	457546	210	34	226963	62651	0	1	0	0	50	4	2681726	0.134784	1
FAM116A	718677	332	30	212769	55836	0	2	0	0	50	3	2699774	0.134812	1
ZWILCH	530195	219	49	209009	51559	0	1	0	0	50	5	2601685	0.134935	1
C6orf52	NaN	NaN	NaN	54426	12831	0	1	0	0	50	12	5246939	0.135154	1
DLG1	751489	417	36	327073	84506	0	1	0	0	50	2	3331689	0.135179	1
INSL3	1216364	212	37	42159	14523	0	1	0	0	50	6	2321659	0.135189	1
ARHGAP28	241496	281	-28	214038	55836	0	2	0	0	50	4	3106841	0.135547	1
EPM2A	76860	748	-3	113364	33276	0	1	0	0	50	2	3110789	0.135594	1
GPR162	2822601	232	32	188705	64531	0	2	0	0	50	4	2727880	0.13604	1
LSM14B	838629	288	-13	129908	37882	0	2	0	0	50	11	2539316	0.136129	1
ADAM9	389317	428	22	285337	73649	0	1	0	0	50	5	3535716	0.13684	1
DLD	470337	486	12	174276	48786	0	1	0	0	50	7	2563568	0.13705	1
ZNF688	2214934	142	54	105609	34686	0	2	0	0	50	11	2897597	0.137186	1
DMPK	929036	203	43	239136	62745	0	2	0	0	50	3	2985487	0.13727	1
CDK5RAP3	1183803	203	21	174088	47987	0	2	0	0	50	5	2821692	0.137449	1
SMUG1	798393	279	48	86950	28811	0	1	0	0	50	2	2351081	0.13746	1
ZNF658	17308	1040	-46	362793	87843	0	2	0	0	50	6	2732533	0.137472	1
SMARCD3	610106	290	32	170375	47752	0	2	0	0	50	6	3058995	0.137692	1
RARA	1350242	191	23	172584	50478	0	2	0	0	50	5	2792082	0.137916	1
ZBTB39	2065204	199	34	235517	66646	0	1	0	0	50	3	2467453	0.138279	1
KIT	92734	649	0	336943	87890	0	5	1	0	50	8	2791941	0.138336	1
CBX7	1063921	223	78	84318	25380	0	1	0	0	50	3	2828836	0.138419	1
C4orf40	181352	975	12	70876	24440	0	1	0	0	50	3	2373359	0.138662	1
RAD51C	524193	222	17	128263	36284	0	1	0	0	50	1	2574895	0.138741	1
P4HA1	539936	354	44	194862	49914	0	1	0	0	50	0	2603659	0.138916	1
NTN4	461515	237	7	215119	56024	0	1	0	0	50	8	3338927	0.1394	1
TEX9	208204	604	13	140624	32242	0	2	0	0	50	6	2518025	0.13941	1
TSHB	605838	601	1	47517	12549	0	1	0	0	50	9	3281023	0.139864	1
SCAMP5	840042	199	44	81968	21244	0	1	0	0	50	3	2716412	0.140003	1
NKRF	663615	NaN	48	235799	64531	0	1	0	0	50	3	2449781	0.140168	1
MSLN	1187310	273	39	207176	68761	0	2	1	0	48	3	2535039	0.140372	1
CNBD1	148474	1191	-31	154489	36566	0	2	0	0	50	6	2749312	0.140421	1
PLEKHA4	1766061	211	34	258453	82203	0	1	0	0	50	3	2684452	0.14046	1
C17orf79	668593	374	12	63450	16497	0	1	0	0	50	4	2392770	0.140782	1
MPST	699535	379	44	103494	32712	0	1	0	0	50	4	3511370	0.140791	1
ARNT2	365740	542	8	247502	66364	0	1	0	0	50	4	2686661	0.140922	1
APOBEC3D	1386387	372	71	133574	33511	0	2	0	0	50	5	2120264	0.140985	1
SOX30	260667	1079	41	247126	74072	0	1	0	0	50	2	2423508	0.141062	1
C20orf46	442604	527	22	80934	28341	0	1	0	0	50	5	3722494	0.141148	1
SPP1	445914	367	8	110074	26555	0	1	0	0	50	3	3615475	0.141164	1
PTPN11	704590	167	43	207787	51935	0	3	1	0	50	7	2924105	0.141196	1
GPX6	255783	592	26	76516	19928	0	1	0	0	50	5	3341700	0.141403	1
ZNF8	1546372	406	-39	192700	52640	0	1	0	0	50	6	2516850	0.141495	1
VHL	825905	170	39	70312	21338	0	1	0	0	50	3	2303470	0.141503	1
OR4X1	400891	509	-27	99593	29704	0	3	1	0	23	3	914385	0.141806	1
BST2	899127	211	26	61006	17813	0	1	0	0	50	4	2390608	0.141932	1
RAB5C	2150553	206	33	74260	20351	0	1	0	0	50	4	2902579	0.142267	1
STK11IP	548994	487	35	364156	114962	0	2	0	0	50	8	3288825	0.142469	1
NPEPL1	1026997	504	15	156792	49632	0	1	0	0	50	9	2561876	0.142474	1
ATRX	548517	NaN	8	865129	208586	0	10	0	0	28	3	1660980	0.142498	1
C12orf26	54295	1263	-20	207317	54661	0	1	0	0	50	6	2687366	0.143208	1
LTA	2517285	220	35	66975	21855	0	1	0	0	50	5	2881382	0.143383	1
ZNF304	432083	869	-17	224284	56024	0	1	0	0	50	4	2392394	0.143629	1
C6orf136	2115149	171	41	158202	54849	0	2	0	0	50	7	3053261	0.143632	1
FPR2	436280	690	-24	113176	36284	0	1	0	0	50	1	2187521	0.143693	1
BNIP3L	194595	376	26	76469	19411	0	1	0	0	50	4	2943892	0.144278	1
TSHR	214327	492	-10	272741	74965	0	6	3	0	12	4	535236	0.144447	1
MFSD6	651647	371	30	261931	76469	0	1	1	0	50	3	2651693	0.14445	1
IL22	383435	623	12	61899	16779	0	1	0	0	50	5	2640977	0.144488	1
NID2	234008	432	20	460224	133668	0	2	2	0	50	4	2680551	0.144584	1
TMPRSS3	339928	400	80	164735	45919	0	2	0	0	50	5	2558116	0.144613	1
PTPN23	866535	215	46	536552	169717	0	2	0	0	50	4	3097770	0.145179	1
CHCHD2	738325	642	4	50337	15933	0	1	0	0	50	8	3203144	0.1454	1
TGIF2	1019481	176	62	76375	25427	0	1	0	0	50	3	2421158	0.145869	1
PARK7	387339	207	26	64907	18847	0	1	0	0	50	6	3289013	0.146016	1
FBP2	261413	427	41	113505	33981	0	1	0	0	50	2	2875037	0.146023	1
RNF4	816930	179	39	70453	13724	0	1	0	0	50	3	2230714	0.146033	1
C20orf203	NaN	NaN	NaN	62980	20633	0	1	0	0	50	12	5254741	0.146451	1
SIGLEC8	393294	583	17	163466	51700	0	1	0	0	50	1	3092694	0.146558	1
NRAP	195180	587	1	603950	151669	0	3	0	0	50	5	2709174	0.147068	1
ZSCAN18	1248040	619	-53	185509	57998	0	2	0	0	50	4	2506181	0.147083	1
SAMD4B	1748498	252	32	229642	70547	0	2	0	0	50	4	3090767	0.147407	1
ZNF44	1474345	671	-10	227856	55272	0	1	0	0	50	7	3095420	0.147425	1
HES6	349323	252	28	72004	24863	0	1	0	0	50	7	4056429	0.147622	1
ARHGEF6	306872	NaN	39	270626	69889	0	1	0	0	50	3	2557317	0.147659	1
LINGO1	400940	503	38	198810	64719	0	1	0	0	50	0	2483527	0.147827	1
PSMD13	1463610	437	24	141846	35814	0	1	1	0	50	10	2407293	0.148155	1
KLHL14	213836	913	-12	210748	59831	0	1	0	0	44	3	2237717	0.148435	1
WIBG	1994705	229	35	72192	21009	0	1	0	0	50	4	2686097	0.148888	1
ISY1	1142757	352	44	101567	25051	0	1	0	0	50	2	2517884	0.14895	1
RERG	354506	469	3	67727	18565	0	1	0	0	50	5	2936560	0.149052	1
COG7	521590	611	28	262777	72380	0	2	0	0	20	4	1482568	0.149679	1
C19orf26	2214581	234	29	145136	48880	0	2	0	0	50	7	2704568	0.149726	1
PDF	1202748	125	20	77221	26837	0	1	0	0	50	3	2377918	0.149826	1
NOM1	386240	474	22	289661	80464	0	2	0	0	50	4	3849817	0.149842	1
SNRNP35	1090769	424	50	83613	23829	0	1	0	0	50	4	2944879	0.149951	1
ZNF397	260556	599	7	215730	52875	0	1	0	0	50	7	2884672	0.150304	1
ADCYAP1	272034	531	-13	59079	18189	0	1	0	0	50	6	2901075	0.150307	1
NUDT1	814176	430	38	63121	16121	0	1	0	0	50	4	2318369	0.150673	1
ASB14	399197	454	29	203040	55554	0	1	0	0	50	8	3082965	0.150752	1
PRKCH	312210	434	11	234483	62181	0	1	0	0	50	0	2866859	0.150783	1
METTL2B	893183	199	45	131694	33417	0	1	1	0	26	4	1333719	0.150976	1
LIN37	1151198	321	30	86527	23030	0	1	0	0	50	3	2521691	0.151437	1
C1orf125	495704	593	-2	362558	86527	0	1	0	0	44	1	2884672	0.151501	1
RNF182	256934	590	20	80417	24487	0	1	0	0	50	3	2443436	0.151682	1
TMEM187	2355024	NaN	25	83049	27777	0	1	0	0	50	6	4037958	0.151682	1
AHSG	508316	436	45	121589	37741	0	1	0	0	50	3	3693495	0.151718	1
ARMC2	414039	431	32	296570	80182	0	1	0	0	50	2	2572827	0.151777	1
KIAA1751	1343607	233	33	260803	71534	0	1	1	0	50	4	2635290	0.151893	1
HSPBAP1	424676	412	39	167508	43287	0	1	0	0	50	1	3046728	0.151973	1
DNAJC16	636573	188	34	267994	71111	0	1	0	0	50	4	2709127	0.15204	1
FAM40A	660515	373	29	288157	77879	0	1	0	0	50	3	2723321	0.152057	1
CYTIP	79169	895	18	123939	32571	0	1	0	0	50	2	2999211	0.152295	1
PLCB1	85844	872	-34	438416	108946	0	2	0	0	50	4	2555202	0.152551	1
PBXIP1	1612870	224	35	243930	71346	0	1	0	0	50	4	2440898	0.152579	1
FAM5B	5755	900	-14	259863	75717	0	2	0	0	50	3	2945960	0.15281	1
THOC5	713942	190	39	239277	60771	0	1	0	0	50	4	2414249	0.152851	1
CCDC93	195266	578	-2	225130	55178	0	1	0	0	50	5	2481835	0.152881	1
AMDHD1	366272	436	8	144102	41031	0	1	0	0	50	1	2603612	0.152906	1
SULT4A1	157623	473	13	98888	25051	0	1	0	0	50	3	2977497	0.152954	1
TMEM125	1091212	264	30	66928	26132	0	1	0	0	50	5	2819765	0.153043	1
RHBDL2	603263	318	27	104293	27683	0	1	0	0	50	2	2503032	0.153456	1
CYP4F22	772367	543	20	179963	51700	0	2	0	0	50	7	3231767	0.153548	1
TXNDC2	431025	168	34	184663	51089	0	1	1	0	50	8	2614939	0.153735	1
DMGDH	215159	434	45	293421	82062	0	1	0	0	50	5	3237266	0.153993	1
PAK1	502767	479	27	197165	49162	0	1	0	0	50	10	3216868	0.15408	1
TIFA	182788	351	37	63168	15651	0	1	0	0	50	5	2637076	0.154337	1
NMS	226558	642	9	57105	13677	0	1	0	0	50	7	3063789	0.154405	1
TRH	329991	389	43	79618	24299	0	1	0	0	50	4	2845803	0.154489	1
MYL9	858383	190	46	60583	14288	0	1	0	0	50	6	2737750	0.154695	1
EXOC3	787542	399	37	253424	68902	0	1	0	0	50	6	3044284	0.154713	1
TTC30B	380902	434	27	220336	61664	0	1	1	0	50	7	3019233	0.154724	1
ZNF616	460879	901	-41	265644	66834	0	1	0	0	50	3	2467970	0.154787	1
FGF11	1906324	206	33	74777	23077	0	1	0	0	50	5	3108204	0.154953	1
GPR68	251273	462	42	117312	37506	0	1	0	0	50	2	2783716	0.155062	1
KIAA1199	265840	460	2	468214	123704	0	3	0	0	49	2	3547419	0.155129	1
DDB1	1259416	286	50	390523	106784	0	2	1	0	50	6	2713357	0.155202	1
JMJD1C	226859	712	23	862826	226117	0	1	0	0	37	0	5478461	0.155203	1
ALDH3A1	550749	220	-13	154771	42911	0	2	0	0	50	7	2795795	0.155339	1
CLTA	857985	257	46	86715	21996	0	1	0	0	50	4	3078782	0.155442	1
OR4M1	275024	858	-57	101802	30879	0	1	0	0	50	2	2406071	0.155631	1
C6orf47	2517236	193	20	92308	32477	0	1	0	0	50	5	3626003	0.155913	1
MRPL22	516166	461	38	72474	18753	0	1	0	0	50	6	3415067	0.156113	1
OR4Q3	275024	858	-57	102225	30315	0	1	0	0	50	2	2406071	0.156224	1
MTF1	445066	303	33	251027	73555	0	3	0	0	50	4	2151096	0.156325	1
RAB40C	1115707	213	39	95598	27072	0	1	0	0	50	2	2240396	0.156844	1
SALL1	332955	935	-42	432494	129391	0	4	0	0	50	3	2061326	0.157121	1
SEC61A1	817705	419	42	160364	47611	0	1	0	0	50	10	2563145	0.15717	1
PALMD	272208	540	-15	189222	48222	0	1	0	0	50	1	3314487	0.157317	1
RFPL3	413546	556	-16	104622	30456	0	1	0	0	50	3	2924810	0.157334	1
OR2T2	112460	903	-20	104481	32994	0	1	0	0	50	3	2916867	0.157532	1
VWA2	290609	437	21	237350	75952	0	1	0	0	50	7	3028868	0.157675	1
MYF6	27810	974	-1	80558	23641	0	1	0	0	50	4	2678765	0.158083	1
PET117	782027	479	-6	27871	7661	0	1	0	0	50	11	2103626	0.1582	1
PMS2	NaN	NaN	NaN	294878	78349	0	1	0	0	50	12	5312457	0.158414	1
TNFAIP1	1405196	214	10	107066	29845	0	1	0	0	50	3	2970494	0.158433	1
MCAT	624112	241	48	128498	38869	0	1	0	0	50	2	2975476	0.15858	1
TTC16	1098647	172	32	294925	82391	0	1	0	0	50	2	2381349	0.158598	1
SLC7A7	1153069	351	36	170281	51371	0	1	0	0	50	8	2338908	0.158649	1
SEC24A	899027	175	40	368950	106220	0	2	0	0	14	1	800316	0.158967	1
SCIN	119569	510	-1	246750	64578	0	1	0	0	50	6	2866107	0.159076	1
ZNF700	719617	678	-1	255445	60536	0	1	0	0	50	6	2972045	0.159137	1
MYBL1	329076	140	37	261273	65706	0	1	0	0	50	4	2538094	0.159256	1
NID1	555035	318	19	417172	121730	0	2	1	0	50	7	3129166	0.159424	1
EOMES	165387	429	1	224519	68902	0	1	0	0	50	7	2838048	0.159561	1
APBA1	209495	673	-5	282423	78819	0	2	0	0	50	3	3078359	0.159625	1
METRNL	222738	483	14	100627	33041	0	1	0	0	50	2	2308922	0.15991	1
TP53I11	131819	609	16	64766	18988	0	1	0	0	50	4	2222818	0.160347	1
NAA15	389880	299	26	306816	70641	0	1	0	0	50	5	3222367	0.160523	1
OR4C12	11630	1171	-38	101661	30033	0	1	0	0	50	3	2778734	0.160612	1
GLRX2	288840	433	-13	69560	19693	0	1	0	0	50	4	2382665	0.160636	1
UTS2R	2598845	179	36	118252	46577	0	1	0	0	50	2	2698599	0.16071	1
EMR3	1036916	384	31	224190	60489	0	1	1	0	50	4	2137325	0.160841	1
SFRP2	142627	793	-3	99452	26884	0	1	0	0	50	3	2834241	0.160863	1
CREB1	184506	198	25	115338	33840	0	1	0	0	50	2	2627817	0.160948	1
IL33	355118	432	5	95974	22325	0	1	0	0	50	2	2186299	0.16097	1
DBNDD1	1056657	221	35	63403	18941	0	1	0	0	50	4	2164397	0.161136	1
ZNF827	110708	1103	30	362417	101191	0	2	2	0	50	8	3009598	0.161221	1
OR4C13	11675	1171	-40	102178	29516	0	1	0	0	50	3	2775350	0.16154	1
ZNF135	1187584	694	-42	244494	62886	0	1	0	0	50	4	2306948	0.16169	1
METTL7A	569122	220	40	81216	22983	0	1	0	0	50	4	2632987	0.161797	1
PECR	603452	419	35	103588	29234	0	1	0	0	50	3	2931625	0.16189	1
CNN3	282666	333	-6	113975	28999	0	1	0	0	50	3	3087524	0.161934	1
C7orf60	157620	814	-14	137428	36566	0	1	0	0	50	2	3110225	0.161936	1
MTMR11	1115711	451	51	244118	70453	0	2	0	0	50	4	3029949	0.161946	1
RPS11	2126800	210	42	55460	14617	0	1	0	0	50	7	2823619	0.161999	1
KCNH8	25033	1018	-14	374167	102977	0	1	0	0	50	3	3269931	0.162204	1
ZNF493	166321	1140	-56	272271	65847	0	1	0	0	49	4	2556706	0.162318	1
TM9SF2	310978	472	69	229689	60207	0	1	0	0	50	5	2397658	0.162349	1
FBXO2	682357	264	32	100815	27918	0	1	0	0	50	3	2840257	0.162562	1
NOTCH1	1489379	212	43	857374	242426	0	14	1	0	50	13	2996438	0.162799	1
FLYWCH2	1537882	210	47	46107	14664	0	1	0	0	50	9	2697659	0.1629	1
ABL1	505506	211	29	387045	116748	0	4	0	0	50	6	2709550	0.162906	1
DLX5	99426	991	-15	95692	28106	0	1	0	0	50	3	2686050	0.163108	1
C2orf74	NaN	NaN	NaN	66834	17343	0	1	0	0	50	12	5251451	0.163183	1
GINS3	695011	385	-1	85305	24675	0	1	0	0	50	3	2388587	0.163476	1
TPD52	211901	353	43	88219	23594	0	1	0	0	50	3	2467030	0.163667	1
PSMB2	1113527	325	34	69419	18847	0	1	0	0	50	4	2328521	0.163742	1
KRTAP9-4	1149433	468	-14	52358	13489	0	1	0	0	50	6	2222536	0.163819	1
EXT2	291324	616	7	266584	72803	0	1	0	0	50	6	3016883	0.163832	1
SATL1	82752	NaN	-16	216059	53956	0	2	0	0	50	5	3011478	0.163838	1
CEBPA	355217	510	-9	113176	38681	0	1	0	0	50	3	3139130	0.164895	1
TRIM42	108667	896	10	245481	63027	0	2	0	0	50	4	2995169	0.165119	1
PRSS53	1347539	227	37	182548	57434	0	1	0	0	50	11	2971716	0.165439	1
TAF7	729604	645	-10	117641	30409	0	1	0	0	50	3	3246666	0.16565	1
TNIP1	892080	382	27	219161	59878	0	2	0	0	50	7	2763976	0.166055	1
TRAPPC6A	1230654	243	41	59126	17578	0	1	0	0	50	8	3249016	0.166354	1
ST8SIA6	514060	523	-4	134937	37788	0	1	0	0	50	2	2959731	0.166628	1
PPP2R1A	478211	896	-38	197682	59784	0	2	2	0	50	4	2390091	0.166833	1
EVX1	473864	394	13	129109	44603	0	1	0	0	50	3	3382966	0.16693	1
CUL7	1239021	301	42	591354	178083	0	4	0	0	50	6	3899919	0.167028	1
ZNF516	113406	813	18	376799	117970	0	1	0	0	50	1	2714109	0.167117	1
MAT2B	225938	681	11	118581	31020	0	1	0	0	50	2	2585705	0.167524	1
ZBTB5	534559	337	36	223955	63403	0	1	0	0	50	7	2781695	0.168054	1
OR52M1	190769	879	-1	100674	33699	0	1	0	0	50	3	2616302	0.168186	1
ENGASE	592461	285	15	247267	75059	0	1	0	0	50	0	2666357	0.169136	1
SSC5D	NaN	NaN	NaN	500409	173289	0	2	0	0	50	12	5407397	0.169739	1
SERGEF	645462	595	17	156604	43757	0	1	0	0	50	1	2518354	0.170085	1
GANAB	2560761	217	47	329470	93389	0	1	0	0	50	5	3269555	0.170158	1
CCKBR	466636	728	4	141470	50290	0	1	0	0	50	2	3026565	0.170456	1
KLHDC5	349689	387	11	165675	49773	0	1	0	0	50	2	3527679	0.171189	1
MMP7	524316	359	17	91744	24722	0	1	0	0	50	4	2795137	0.171225	1
NFIL3	150560	369	18	152938	42911	0	1	0	0	50	1	2431921	0.17183	1
COX18	255276	747	14	109134	34968	0	1	0	0	50	3	2891910	0.171893	1
RBPMS2	803907	264	47	71205	21573	0	1	0	0	50	5	2641447	0.171919	1
FGFR1	841062	381	47	322937	92449	0	1	0	0	50	6	3625063	0.171923	1
ANKRD44	744603	444	27	318378	84882	0	1	0	0	50	4	2832502	0.171995	1
MMRN1	39671	703	-11	412989	111108	0	1	0	0	50	5	4055301	0.172014	1
PRAMEF15	NaN	NaN	NaN	317908	90710	0	1	0	0	50	12	5324818	0.172154	1
EFCAB4A	1799017	232	51	98089	30644	0	1	0	0	50	3	2477229	0.172619	1
UTP6	705344	300	21	213192	50196	0	2	0	0	50	6	3131187	0.172837	1
FBXO32	535498	203	19	123751	31349	0	1	0	0	50	2	2606197	0.172907	1
SRPK2	452775	468	34	247831	62651	0	1	0	0	50	5	2428114	0.173024	1
DYNC1I1	184459	747	-7	223438	58844	0	2	0	0	50	5	2968379	0.173149	1
C19orf10	921603	203	35	59784	16920	0	1	0	0	50	7	2827943	0.173225	1
PCID2	759371	229	38	142645	34733	0	1	0	0	50	2	2995310	0.173367	1
NCR3	2517285	220	35	78490	25709	0	1	0	0	50	5	2881382	0.17356	1
CAPG	1067736	180	39	119098	33605	0	1	0	0	50	3	3121270	0.173625	1
FAHD1	1604603	288	36	104481	29751	0	1	0	0	50	3	2735118	0.173803	1
MARVELD2	490595	314	41	187812	52029	0	2	0	0	50	5	2471730	0.174003	1
CAV2	548426	187	-5	63638	11797	0	1	0	0	50	7	2827567	0.174691	1
FCRL5	234921	764	25	323877	98841	0	3	0	0	50	3	2503361	0.175275	1
MSX2	30602	599	14	85775	28435	0	1	0	0	50	5	3114126	0.175313	1
RIC3	244487	555	19	125302	33887	0	1	0	0	50	2	2595857	0.175502	1
GAS1	129795	431	10	108476	37882	0	1	0	0	50	3	2807639	0.175601	1
FBXW7	117295	501	51	286888	76892	0	4	0	0	50	7	3169633	0.175859	1
CTNNA1	1432876	380	39	309213	84036	0	1	0	0	50	4	2683700	0.175912	1
DIS3L	530074	307	44	359785	95786	0	1	1	0	50	3	2861501	0.17597	1
ESR2	528074	387	46	189175	51794	0	1	0	0	50	1	2927160	0.176136	1
NPAS4	1963418	182	55	262119	81498	0	1	1	0	50	6	2770462	0.176441	1
DCDC2B	1460758	218	29	116278	36284	0	1	0	0	50	3	2862864	0.176645	1
MRPS18A	1626879	278	43	66599	19834	0	1	0	0	50	8	3238770	0.176898	1
PLCG1	383568	362	13	446453	117547	0	1	0	0	50	2	3128273	0.177027	1
CCDC150	165315	393	3	388972	92402	0	2	0	0	21	1	1184541	0.177485	1
SLC39A6	365879	399	35	258688	67868	0	1	0	0	50	0	2644314	0.177537	1
GPR4	1029266	194	44	116466	37083	0	1	0	0	50	4	3409427	0.177542	1
ACMSD	275440	496	15	118158	29751	0	1	0	0	50	2	2416552	0.17756	1
NCR2	338294	510	40	91697	28294	0	1	0	0	50	3	2342386	0.177702	1
RAPGEF3	395089	320	14	314007	92355	0	1	0	0	50	5	2995498	0.177836	1
TBCK	176206	606	7	310294	81968	0	1	0	0	50	4	2686755	0.178056	1
CCDC74B	348702	548	13	127370	38023	0	1	0	0	50	2	2596139	0.178105	1
FNDC4	1193266	306	39	78443	24346	0	1	0	0	50	6	3029432	0.178522	1
TRERF1	746644	342	44	399030	116325	0	3	0	0	50	3	3023087	0.178633	1
DUS1L	3850694	197	34	163090	44744	0	1	0	0	50	1	2484514	0.178637	1
MTRR	66042	1013	-9	246327	69513	0	1	0	0	50	7	2793304	0.179078	1
PRTN3	2168802	198	28	84083	27166	0	1	0	0	50	5	2980928	0.17913	1
ULBP3	402308	382	51	83190	21996	0	1	0	0	50	5	2948169	0.17919	1
MC3R	254407	729	-58	105844	31208	0	1	0	0	50	4	3063601	0.17937	1
ZNF780A	1181917	521	22	241533	57951	0	1	0	0	50	8	3025860	0.179428	1
PYGL	388112	431	28	292434	76986	0	1	0	0	50	6	3030654	0.179608	1
PDX1	321222	612	38	90710	29986	0	1	0	0	50	3	2190294	0.179785	1
C7orf47	1479297	186	60	81263	28435	0	1	0	0	50	4	2339707	0.180229	1
PHTF2	246673	730	25	264234	71346	0	1	0	0	31	1	1750797	0.180634	1
KLK15	655673	589	25	85352	25897	0	1	0	0	50	6	3253575	0.180638	1
TTC9C	2415432	248	47	57481	16403	0	1	0	0	50	8	2726752	0.18092	1
RCSD1	520615	405	14	138791	40984	0	1	0	0	50	2	2776431	0.181146	1
CD68	1957426	194	24	116137	36848	0	1	0	0	50	3	2901263	0.181322	1
IL1RAP	139316	398	0	277159	74072	0	2	0	0	50	7	3155392	0.181981	1
POLDIP2	1405196	214	10	125490	36096	0	1	0	0	50	3	2970494	0.183039	1
PIWIL2	635115	144	37	333183	91227	0	2	0	0	50	2	2713404	0.183113	1
CAPN5	403200	395	38	217140	60771	0	1	0	0	50	1	3218184	0.183128	1
NCAPH2	1075525	207	42	214602	58092	0	1	0	0	50	9	2827661	0.183361	1
SLC39A2	1005555	429	4	99546	33276	0	1	0	0	50	3	2341117	0.184114	1
C10orf78	401935	324	2	86151	20445	0	1	0	0	50	6	3386115	0.184117	1
MTMR8	56100	NaN	0	242708	63121	0	1	0	0	50	8	2912825	0.184133	1
MARVELD3	446645	530	10	198528	63168	0	1	1	0	50	9	2568315	0.184253	1
CPA3	306125	544	-14	146311	36425	0	1	0	0	50	2	2871982	0.184265	1
C1orf187	682357	264	32	115949	35485	0	1	0	0	50	3	2840257	0.184561	1
MBOAT7	735613	439	-53	158484	45825	0	1	0	0	50	3	3880884	0.184617	1
ARHGAP6	65396	NaN	34	334922	101191	0	1	0	0	50	4	2770509	0.184859	1
ERMP1	314189	313	25	303902	87091	0	2	0	0	50	3	2901028	0.184867	1
KLF3	294258	364	39	116701	32477	0	1	0	0	50	2	2281380	0.184948	1
RBM39	1401606	125	51	185556	48081	0	2	0	0	50	8	3163758	0.185605	1
ILDR1	524127	715	38	168354	47799	0	1	0	0	50	1	2456596	0.185715	1
C6orf146	182705	353	18	173477	45214	0	1	0	0	50	1	2527848	0.185946	1
INPP1	682366	401	33	134091	37929	0	1	0	0	50	2	2605116	0.185985	1
TEX14	735964	268	13	514086	134937	0	1	0	0	50	3	4056100	0.186298	1
ODAM	181352	975	12	98042	26320	0	1	0	0	50	3	2373359	0.186538	1
LRRCC1	99309	1450	-7	362041	85070	0	1	0	0	50	4	3101624	0.186608	1
C9orf131	782447	350	42	350761	109181	0	1	0	0	50	5	3281540	0.186643	1
ULK4	310078	648	15	440155	119897	0	1	0	0	50	5	3986775	0.187436	1
SLC14A2	374175	438	-8	309589	90710	0	2	0	0	50	4	3359043	0.187552	1
SLBP	884891	350	36	94940	23641	0	1	0	0	50	5	3198538	0.187558	1
ILF3	2128709	224	33	311516	89065	0	1	1	0	50	4	2545661	0.187583	1
IGFN1	572258	333	23	1211143	370736	0	4	1	0	50	5	3058196	0.187782	1
TPD52L2	1140529	206	40	79242	22560	0	1	0	0	50	4	2282884	0.187949	1
DARC	99569	785	14	108993	38211	0	1	0	0	50	5	2438783	0.188105	1
STYK1	408572	432	0	143491	40514	0	1	0	0	50	2	2743155	0.188702	1
CUX1	554381	461	45	602728	172349	0	2	0	0	44	3	2560701	0.18871	1
LGI4	745516	357	-9	174370	57716	0	1	2	0	50	10	2357520	0.189241	1
NUAK1	143018	473	7	220242	63168	0	2	0	0	50	4	2377777	0.189603	1
STT3B	270559	511	-4	283222	74777	0	1	0	0	50	6	2786959	0.189738	1
FAM160A1	NaN	NaN	NaN	347941	98042	0	1	0	0	50	12	5332150	0.189919	1
PDE6A	1032925	135	43	302539	73508	0	2	0	0	50	4	3254139	0.190176	1
TFAP2B	17044	1081	-14	152045	46342	0	1	0	0	50	3	3602127	0.190189	1
GAL3ST3	3581017	208	47	136676	46624	0	1	0	0	50	2	2589700	0.190217	1
PTPRG	223467	890	7	496790	131224	0	3	0	0	50	1	2714720	0.190251	1
ZNF609	841050	278	43	466475	135313	0	2	0	0	50	6	2905211	0.19029	1
EIF3B	795806	251	43	282423	72756	0	1	0	0	50	6	2774222	0.19033	1
SFRS5	610490	333	47	93060	26367	0	1	0	0	50	4	2640930	0.190507	1
ADAMTS20	126632	906	-21	664392	165252	0	2	0	0	50	3	2811822	0.190604	1
HOXB1	946208	524	29	98183	30691	0	1	0	0	50	3	2318933	0.190715	1
BMPER	20466	507	-17	237256	60818	0	1	0	0	50	8	2756973	0.190817	1
FGF4	465152	561	38	66176	22513	0	1	0	0	50	7	2665511	0.19087	1
OR2AG1	427462	681	8	101990	32665	0	1	0	0	50	3	2406494	0.190882	1
WIPF1	463489	400	39	160505	56635	0	1	0	0	50	2	3028116	0.190955	1
OR10A4	427462	681	8	102178	32054	0	1	0	0	50	3	2406494	0.191198	1
R3HCC1	NaN	NaN	NaN	84600	25098	0	1	0	0	50	12	5259206	0.191475	1
GABRP	216977	618	19	151575	40044	0	1	0	0	50	1	2133659	0.19181	1
TRIM62	756335	385	27	157215	46389	0	1	0	0	50	3	3522133	0.192332	1
IKBKB	514464	361	44	263811	68244	0	1	0	0	50	0	2466936	0.192357	1
ASTN1	6547	940	-9	439215	121542	0	2	0	0	50	2	3412482	0.192567	1
MDFIC	38349	520	15	121730	36754	0	1	0	0	50	3	2843124	0.192636	1
ZNF721	553434	644	19	314336	77644	0	1	0	0	50	3	2379281	0.192698	1
TMEM63B	1267618	203	51	285948	79383	0	1	0	0	50	7	3033897	0.192724	1
CLCN6	524980	196	41	309119	72709	0	1	0	0	50	2	2127596	0.192939	1
KLF13	204790	324	35	92543	30268	0	1	0	0	50	4	2469709	0.192975	1
DNMBP	1100254	221	32	526259	150259	0	2	0	0	50	4	2612918	0.193038	1
PRDM12	505506	211	24	121589	36613	0	1	0	0	50	3	2710772	0.193171	1
MTCH1	832054	220	41	125443	38540	0	1	0	0	50	3	2914282	0.193558	1
NCOA7	184468	179	18	323501	83848	0	2	1	0	50	2	2496546	0.19396	1
SLC38A2	755445	311	14	175780	47141	0	1	0	0	50	2	3257899	0.19402	1
DHX57	850010	297	25	470423	129250	0	1	0	0	50	2	2995874	0.194103	1
SUV39H1	824559	NaN	27	139120	38681	0	1	0	0	50	3	3220393	0.194183	1
ZNF347	392290	946	-49	285995	72004	0	2	0	0	50	2	2202796	0.194364	1
MAN2A1	181420	913	10	394095	102084	0	1	0	0	50	3	2933082	0.194918	1
ZNF100	144970	1235	-65	186872	45073	0	1	0	0	35	5	1628973	0.195272	1
SLC30A2	748547	221	31	125302	36425	0	1	0	0	50	2	2305538	0.195285	1
NECAP2	813996	191	40	103212	27636	0	1	0	0	50	3	2272121	0.195374	1
ZCCHC12	234959	NaN	44	132023	38446	0	1	0	0	50	3	3026330	0.195893	1
GYG1	356219	442	8	131647	28952	0	1	0	0	50	2	2405648	0.196493	1
FAM5C	6711	1261	-26	258970	69419	0	1	0	0	50	7	2694087	0.196547	1
C13orf26	362646	555	39	101708	24628	0	1	0	0	50	4	2655312	0.19681	1
PILRB	1430637	204	54	87890	10810	0	1	0	0	50	4	2401042	0.197115	1
CHST15	149497	632	19	191290	49820	0	1	0	0	50	1	2609910	0.197249	1
HYOU1	1390854	195	58	341831	95269	0	1	0	0	50	2	2270147	0.197657	1
CPB2	354901	679	53	148943	36331	0	1	1	0	32	4	1187737	0.197682	1
C6orf129	498007	434	43	34310	9118	0	1	0	0	10	1	466945	0.19769	1
PAFAH2	774988	221	31	135078	36801	0	1	0	0	50	3	2928664	0.198054	1
QRICH2	1650351	209	21	548913	165111	0	2	0	0	50	7	3584408	0.198173	1
TNFRSF9	381467	207	24	89253	22983	0	1	0	0	50	5	2823572	0.19844	1
ATP6V0D1	1099149	153	45	120931	32195	0	1	0	0	50	3	2616114	0.198447	1
CLCN4	168498	NaN	33	253424	74683	0	1	1	0	50	9	3064024	0.198831	1
PNPO	1183803	203	21	89394	24816	0	1	0	0	50	5	2821692	0.198838	1
CXorf38	467563	NaN	63	109510	29375	0	1	0	0	50	3	2468299	0.198867	1
CELA3B	448600	190	29	92214	26649	0	1	0	0	50	5	2907937	0.199008	1
PCF11	308252	305	10	521136	145512	0	2	0	0	50	0	2556424	0.199108	1
BZW2	326035	468	-15	146828	37036	0	1	0	0	50	2	2638533	0.199452	1
PLEKHM1	748554	327	12	348552	104763	0	1	0	0	50	0	3129683	0.199465	1
C18orf55	150380	981	4	84788	23359	0	1	0	0	50	5	2535415	0.19961	1
RNASE1	956361	577	8	51982	14993	0	1	0	0	50	12	3082777	0.199725	1
CRLF2	NaN	NaN	NaN	88877	23359	0	1	0	0	50	12	5257467	0.200178	1
RBM26	161846	521	30	335157	91368	0	1	0	0	50	6	3129213	0.200595	1
ZNF333	1032767	448	29	227433	60489	0	1	1	0	35	6	2126468	0.200647	1
CRISP2	67596	1248	-6	86245	20915	0	1	0	0	50	4	2309204	0.200686	1
LIMK1	1047202	219	52	219960	62604	0	2	0	0	50	5	2568080	0.200765	1
ANGPTL5	416999	514	-21	136394	32665	0	1	0	0	50	4	3647623	0.200897	1
UROS	211688	280	-5	92731	24863	0	1	0	0	50	5	2891863	0.200994	1
HSH2D	761374	298	42	116419	35720	0	1	0	0	50	3	2482211	0.201036	1
C9orf173	1724821	399	43	103071	30738	0	1	0	0	50	3	2196404	0.201134	1
PLD5	75320	854	-18	154959	38352	0	1	0	0	50	2	2752837	0.201506	1
NUP43	425807	234	39	130425	34968	0	1	0	0	50	2	2316536	0.201541	1
ADAM12	214443	485	-29	321762	90522	0	3	0	0	50	6	2992772	0.201826	1
DNASE1L3	685716	150	45	107489	26743	0	1	0	0	50	3	2380973	0.201976	1
ISG20L2	1851672	180	37	116983	33887	0	1	0	0	50	4	3099274	0.202585	1
DNAJC18	832127	177	48	124456	31631	0	1	0	0	50	3	2742027	0.202945	1
TAS2R1	349235	840	-18	98136	28764	0	1	0	0	50	4	2592708	0.20309	1
SLAMF6	1145424	590	26	113975	31114	0	1	0	0	50	4	2871747	0.203148	1
SF3A3	445132	232	42	179305	42065	0	1	0	0	50	1	2366450	0.203179	1
ARHGAP26	156598	456	38	285055	72380	0	1	0	0	50	8	3129354	0.203291	1
FGF7	273513	370	-7	67069	16544	0	1	0	0	50	7	2654748	0.203329	1
GNPDA1	696239	321	48	100815	25239	0	1	0	0	50	4	2536684	0.203396	1
ACOT2	606300	169	39	154818	51042	0	1	0	0	50	2	2720830	0.203451	1
UNC119B	1741363	349	42	84976	23876	0	1	0	0	50	5	2485830	0.203559	1
EPHA4	54488	1025	5	335533	91274	0	2	0	0	32	5	2121345	0.203582	1
PSMD6	161890	582	19	134232	34968	0	1	0	0	50	2	2353619	0.203868	1
MIB1	246867	325	47	344463	92778	0	1	0	0	50	4	2587585	0.203891	1
ZKSCAN2	189953	551	12	325804	87044	0	1	0	0	50	6	2994182	0.204458	1
YIPF5	39627	428	1	88595	23359	0	1	0	0	50	5	2709315	0.20453	1
FOLH1	11046	1009	-19	259440	68385	0	1	0	0	50	8	2824089	0.204577	1
YIF1B	1438746	253	-1	116936	34921	0	1	0	0	50	3	2552711	0.204617	1
PASD1	153115	NaN	3	267430	68432	0	4	0	0	11	1	720510	0.204794	1
GADD45GIP1	1886809	335	40	72474	22983	0	1	0	0	50	6	2401512	0.204824	1
KIR2DL4	987531	620	-23	128404	35579	0	1	0	0	50	4	3203755	0.204928	1
EIF3E	187290	965	6	158014	37694	0	1	0	0	50	2	2754294	0.204942	1
GFRA2	333006	607	7	157168	44039	0	1	0	0	50	2	2737797	0.205059	1
SMC4	435184	513	16	449367	108852	0	2	0	0	50	7	2865496	0.20548	1
ZNF227	618477	671	-31	274997	65659	0	1	0	0	50	0	2384968	0.205725	1
HMGCLL1	28261	691	-14	126148	35861	0	1	0	0	50	5	3640291	0.206043	1
RNF20	112827	872	-13	338118	85446	0	1	0	0	50	1	4386322	0.206312	1
C1orf128	903441	254	32	72944	19552	0	1	0	0	50	6	2397282	0.206328	1
WIPF3	400552	579	17	153267	54849	0	1	0	0	50	3	3171231	0.206479	1
DEM1	701723	457	31	122717	36049	0	1	0	0	50	4	3182276	0.206484	1
STX10	1948449	221	41	86245	23312	0	1	0	0	50	6	2831468	0.20652	1
RNASE6	956361	577	8	50948	13489	0	1	0	0	50	12	3082777	0.206525	1
DMP1	500313	623	-7	179399	40843	0	1	0	0	50	1	2316113	0.207196	1
FSHB	28139	1007	-29	45026	11092	0	1	0	0	33	6	1469314	0.207632	1
MASTL	386910	555	43	299766	78678	0	1	1	0	50	4	2259760	0.207654	1
OTP	276866	584	42	103964	35062	0	1	0	0	50	4	2552570	0.207878	1
CELA1	504747	239	33	88360	25427	0	1	0	0	50	5	2522208	0.208046	1
IFIH1	70837	712	12	353910	88548	0	1	0	0	50	6	3192757	0.208106	1
GPX3	923608	382	22	76469	21808	0	1	0	0	50	8	3101765	0.208166	1
SGCZ	3398	1175	-34	106173	30174	0	1	0	0	50	4	2601356	0.208265	1
GRID1	89265	965	-18	339481	96491	0	2	0	0	50	3	2902673	0.20846	1
RAP1A	348519	394	29	65847	16356	0	1	0	0	50	10	3378924	0.208483	1
UBFD1	528849	628	48	105327	29187	0	1	0	0	50	3	2250924	0.208518	1
ASAP1	264818	427	30	387938	106126	0	1	1	0	50	6	3494309	0.208776	1
GTPBP3	842088	211	43	167555	58750	0	1	0	0	50	2	2856942	0.208992	1
VTI1B	479937	260	39	78960	22419	0	1	0	0	50	5	2355123	0.209117	1
GLMN	377839	559	-1	212205	49632	0	1	0	0	50	1	2707247	0.209395	1
TAL1	364960	414	3	105515	36472	0	1	0	0	50	4	2691408	0.209531	1
TTPAL	781823	276	46	113223	34122	0	1	0	0	50	4	2887915	0.209538	1
MAGEL2	94496	904	-55	393108	135642	0	1	0	0	50	2	2260277	0.210134	1
DCST1	1696720	214	44	239559	68808	0	1	0	0	50	11	3167001	0.210229	1
OR4C16	1141	1100	-37	102413	28858	0	1	0	0	50	4	2601168	0.210324	1
STK11	2214581	234	29	147862	40796	0	7	2	0	6	3	256479	0.210461	1
TXNRD1	1237281	168	29	223814	62134	0	1	0	0	50	1	2835463	0.210695	1
ASPSCR1	3814891	211	28	185979	57387	0	1	0	0	50	1	2355969	0.210708	1
NUDT19	420201	410	-36	120978	39198	0	1	0	0	50	3	2554262	0.210769	1
ACTRT2	308009	634	19	122576	37600	0	1	1	0	50	3	2586880	0.21085	1
CCT2	484023	382	5	184522	50948	0	1	0	0	50	2	3108345	0.211248	1
CRYL1	346767	584	28	110121	29469	0	1	0	0	50	5	3243188	0.21148	1
EEA1	296393	427	17	495944	117124	0	1	0	0	50	2	2813655	0.211563	1
RAG1AP1	1801444	194	32	78255	18753	0	1	0	0	50	6	2632000	0.211625	1
REN	557652	370	34	138462	39057	0	1	0	0	50	3	2908689	0.211713	1
C3orf59	34577	631	8	163137	45543	0	1	0	0	50	3	3280271	0.211785	1
C5AR1	1132395	232	41	111531	37647	0	1	0	0	50	3	2241759	0.211856	1
PCDH17	8275	1095	-28	376047	116325	0	2	0	0	50	13	3649644	0.211875	1
ZNF280A	201933	683	23	181279	48974	0	1	0	0	27	0	1520544	0.211906	1
RGMB	141802	729	11	157168	47705	0	1	0	0	50	3	3297238	0.211965	1
C17orf99	NaN	NaN	NaN	89535	25521	0	1	0	0	50	12	5259629	0.212017	1
LRRC10B	NaN	NaN	NaN	89770	34169	0	1	0	0	50	12	5268277	0.212201	1
C9orf114	1768145	201	34	129861	36378	0	1	0	0	50	3	2719984	0.212266	1
PCDHB3	987049	724	-11	253565	83566	0	2	0	0	50	6	3163711	0.212293	1
TRAK1	313554	321	29	360114	106032	0	2	1	0	50	6	2737186	0.212553	1
GLIPR1L1	112974	692	-33	81310	20210	0	1	0	0	50	8	3401625	0.212564	1
CAPZA1	560292	325	23	102225	24252	0	1	0	0	50	5	2992208	0.212632	1
NAT1	370301	569	-10	119286	31725	0	1	0	0	50	2	1993928	0.2127	1
SYT9	97813	941	-3	165769	45731	0	1	0	0	50	2	2767266	0.212948	1
SEMA3E	74057	955	-30	268605	68667	0	1	0	0	50	9	3049877	0.213177	1
EHD2	812020	262	36	179117	53815	0	1	0	0	36	1	2239080	0.213202	1
PPM1B	448266	420	32	169623	45120	0	1	0	0	50	2	2826392	0.213295	1
TANK	207004	370	26	148708	39809	0	1	0	0	50	3	2964854	0.213383	1
OR8B8	171093	824	-10	101990	29845	0	1	0	0	50	5	2828554	0.21343	1
OR6C6	411183	816	-1	103071	29892	0	1	0	0	50	4	2574848	0.213433	1
PCDHB10	915569	724	-11	255539	83284	0	2	1	0	50	6	3173487	0.213434	1
DPAGT1	1390854	195	58	136817	40702	0	1	0	0	50	2	2270147	0.214093	1
ASB16	930750	175	41	173524	33605	0	1	0	0	50	2	2877199	0.214226	1
EYA4	97438	409	-8	234342	61899	0	2	0	0	50	8	2715143	0.214298	1
SLC25A3	487754	218	21	136065	39198	0	1	0	0	50	2	2254825	0.214332	1
MAP2K6	58848	397	-42	117500	30409	0	1	0	0	50	4	2786724	0.214355	1
HRG	508316	436	45	178318	47846	0	1	0	0	50	3	3693495	0.214371	1
CCDC86	794900	522	47	116560	37835	0	1	0	0	50	4	2893085	0.214655	1
GJC3	1584669	391	36	90663	28341	0	1	0	0	50	5	2497580	0.214702	1
HEXIM1	806811	207	32	118487	33793	0	1	0	0	50	4	2937312	0.214887	1
SYDE2	367677	468	1	397573	111578	0	1	0	0	50	5	3195577	0.214982	1
KLHL20	440130	417	5	206236	57998	0	1	0	0	50	1	2553416	0.215021	1
OAZ3	1062482	255	29	94423	27260	0	1	0	0	50	6	2960342	0.215129	1
PTF1A	124603	469	1	104011	35720	0	1	0	0	50	4	2573767	0.215232	1
FIG4	335902	637	29	315511	80981	0	2	0	0	50	4	3041793	0.215259	1
CHRNA10	537999	403	23	143820	49491	0	1	0	0	50	3	2963209	0.215376	1
WWTR1	558006	263	18	134890	38117	0	1	0	0	50	3	2776901	0.215535	1
PDXK	919787	170	68	109228	28811	0	1	0	0	50	4	2570477	0.215832	1
ABCC10	1270265	230	49	469530	160881	0	2	0	0	50	8	3155533	0.216074	1
VSTM2B	NaN	NaN	NaN	91791	31443	0	1	0	0	50	12	5265551	0.216518	1
FAM76B	298879	467	2	121166	27730	0	1	0	0	50	5	3304570	0.216612	1
CYP11B2	447193	438	36	168401	49585	0	1	0	0	50	2	2756033	0.216709	1
SBSN	1081638	390	41	195661	56306	0	1	0	0	50	1	2400854	0.21673	1
ARV1	376655	616	12	94282	23876	0	1	0	0	50	5	2698082	0.216918	1
AGMAT	656850	162	31	114962	37741	0	1	0	0	50	3	2347932	0.217051	1
NIT1	689033	250	23	128780	39574	0	1	0	0	50	3	2517743	0.217107	1
SGMS2	144491	683	6	123469	33605	0	1	0	0	50	5	3523543	0.21745	1
PILRA	1430637	204	54	102977	28999	0	1	0	0	50	4	2401042	0.217603	1
CT47B1	NaN	NaN	NaN	97807	30221	0	1	0	0	50	12	5264329	0.217683	1
GON4L	2156898	179	33	769672	212252	0	3	0	0	17	0	1067558	0.217763	1
OR4A15	1067	1102	-42	112941	32853	0	1	0	0	50	4	2630684	0.217798	1
SETDB2	413604	343	39	249946	61946	0	1	0	0	50	9	2783763	0.217859	1
ANKRD29	331927	138	67	101755	31067	0	1	0	0	50	5	2890453	0.218339	1
AEN	393645	605	14	107254	32336	0	1	0	0	50	5	2898114	0.218394	1
THSD7A	138176	906	-11	568606	147392	0	2	0	0	50	2	3917732	0.218819	1
OR51T1	65798	1006	-15	114774	35250	0	1	0	0	50	4	2786301	0.218895	1
COBLL1	76781	413	-4	392779	108194	0	2	0	0	50	8	2681303	0.219004	1
SLC35D3	177175	449	21	131600	45355	0	1	0	0	50	3	2545567	0.219161	1
MS4A13	337606	859	15	53110	14429	0	1	0	0	50	9	2360152	0.219227	1
LRRC15	344707	269	34	190209	59643	0	1	0	0	50	1	2303235	0.219276	1
PRLHR	613868	617	8	115385	42112	0	1	0	0	44	3	2324385	0.219698	1
OR1D2	457580	465	8	101050	31208	0	1	0	0	50	5	2711148	0.219766	1
MEGF10	245811	814	6	395411	100768	0	2	0	0	30	3	1525808	0.219843	1
TYK2	1802015	191	21	397902	117594	0	1	1	0	50	6	3404257	0.21985	1
SAE1	1351246	165	36	131882	29845	0	1	0	0	50	5	3535763	0.219908	1
SARM1	1407654	189	19	234671	76516	0	2	0	0	18	0	1037196	0.219908	1
SAMM50	155890	393	24	162667	44039	0	1	0	0	50	2	2519059	0.220056	1
PRKRA	159623	482	29	112283	28717	0	1	0	0	50	5	3160797	0.220085	1
KCTD14	556958	209	38	84647	24487	0	1	0	0	50	6	2584906	0.220183	1
SEMA3A	61350	601	-27	268323	67257	0	3	0	0	50	8	2741040	0.220355	1
MSH3	319054	752	36	390006	104622	0	3	0	0	50	4	2699727	0.220522	1
PCDHB15	800016	708	-15	249852	83472	0	2	0	0	50	7	3346682	0.220523	1
UBAC2	333101	390	55	140060	32665	0	1	0	0	50	3	2689199	0.220595	1
ABCB6	773232	177	36	279509	87232	0	2	1	0	50	4	2635713	0.220634	1
RGMA	243187	484	-19	151246	47141	0	1	0	0	50	3	2900793	0.220808	1
CTTNBP2	96915	674	-11	558266	158296	0	2	0	0	50	2	3811982	0.220915	1
EFHC1	396934	431	34	220101	57810	0	1	0	0	50	1	2640037	0.221113	1
GPR161	476316	391	10	174699	52311	0	1	0	0	50	3	3344661	0.221153	1
DPF2	4112809	242	50	136676	35062	0	1	0	0	50	3	2731875	0.221213	1
ATP1B2	2069567	213	34	101567	24910	0	1	0	0	50	4	2435775	0.221259	1
BTG3	101069	479	-5	101802	26649	0	1	0	0	50	6	3090203	0.221348	1
EVC2	69455	688	19	441001	124832	0	1	0	0	47	2	2540397	0.221482	1
KHDRBS2	1561	1153	-32	119333	33229	0	1	0	0	50	4	2723415	0.22175	1
FSCN3	411207	619	-7	166568	47611	0	1	1	0	50	1	1986737	0.222208	1
GOLGA8A	542657	234	22	209009	54943	0	1	0	0	50	1	2487851	0.222608	1
PPM1G	1244404	179	39	186778	49679	0	1	0	0	50	2	2854639	0.222618	1
SOX21	154313	759	41	87326	30127	0	1	0	0	50	5	2426187	0.222643	1
SCRT2	622277	480	42	98888	31960	0	1	0	0	50	8	3716196	0.222702	1
PFKP	221025	438	11	267994	76187	0	1	0	0	50	1	3187117	0.222782	1
PLEKHA2	487952	201	38	145935	40467	0	1	0	0	50	2	2313904	0.222837	1
MAPKBP1	816015	259	37	505485	152280	0	1	0	0	50	2	2730653	0.222921	1
OR56A5	NaN	NaN	NaN	100627	31913	0	1	0	0	50	12	5266021	0.223138	1
RAB6A	549152	224	37	86198	21667	0	1	0	0	50	7	2910804	0.223246	1
CCDC70	353099	349	69	80887	18659	0	1	0	0	50	7	2730371	0.223323	1
YAP1	456821	327	-14	170234	49585	0	1	0	0	50	2	2691549	0.223392	1
NMBR	152447	513	-28	128780	38023	0	1	0	0	50	5	3390439	0.223451	1
HNRNPA1L2	324687	462	32	106690	29657	0	1	0	0	50	4	2527002	0.223692	1
MDGA2	14033	1195	-46	324723	89112	0	2	0	0	50	4	2998882	0.22372	1
PPARGC1B	908037	285	49	339669	100674	0	1	1	0	50	7	3146274	0.223728	1
NLRP14	418263	881	-4	373415	95551	0	1	0	0	50	4	2593272	0.223741	1
CMTM1	777342	214	9	94658	28717	0	1	0	0	50	6	2835698	0.22393	1
KLHL25	159493	592	-11	192606	58092	0	1	0	0	50	2	2923494	0.22397	1
IL23R	453952	581	-4	217845	54285	0	1	0	0	50	1	2573203	0.224113	1
AIFM3	577297	192	58	209996	59596	0	2	0	0	50	7	2773094	0.224174	1
ZFP28	135553	817	-69	294502	77315	0	1	0	0	50	8	2947840	0.224307	1
KRT34	1321356	424	-6	147251	41266	0	1	0	0	50	2	2227612	0.224628	1
PCDHB14	800016	708	-15	255022	82955	0	2	0	0	50	7	3346682	0.225089	1
RAD50	715524	320	48	460929	108006	0	1	0	0	50	2	2452319	0.225149	1
MXD3	942017	227	53	78302	23500	0	1	0	0	50	7	2618041	0.225201	1
FAM155A	73040	1144	-37	152280	43005	0	1	0	0	50	3	2979424	0.225404	1
RBM27	394957	229	31	360255	99828	0	1	0	0	50	6	3023040	0.225477	1
TEX13A	9759	NaN	2	133809	41031	0	1	0	0	50	3	2503925	0.22564	1
RNF123	1551582	271	48	447440	130237	0	3	1	0	50	10	2894401	0.22564	1
SAMD9	362550	625	8	536458	136676	0	2	0	0	50	5	2607936	0.225667	1
ZNF592	344313	214	42	418582	122294	0	3	0	0	50	3	2534334	0.225892	1
GPR123	296872	499	-10	181138	58985	0	1	1	0	23	5	1372964	0.226	1
ATG4D	2036812	226	23	157826	48457	0	1	0	0	50	3	2947934	0.226003	1
DAPK2	678778	261	45	130049	33088	0	1	0	0	50	4	2903378	0.226079	1
RAD9B	922262	206	43	151199	36895	0	1	0	0	50	3	2948122	0.226085	1
PGAP2	425863	258	23	140342	21949	0	1	0	0	50	3	2620203	0.22609	1
CLDN25	148947	534	4	73602	23688	0	1	0	0	50	6	2295151	0.226215	1
ZNF624	1055714	499	-26	296758	72380	0	1	0	0	50	7	2706636	0.226561	1
PALM	1914670	200	23	129203	39433	0	1	0	0	50	4	2872734	0.22689	1
C1orf55	923085	239	20	153032	41830	0	1	0	0	50	2	2372184	0.227302	1
MYO1G	1110535	235	57	342254	100909	0	2	1	0	50	4	3096689	0.227318	1
N4BP2L2	237148	455	47	414822	97431	0	1	0	0	50	5	3120941	0.227592	1
NCOA3	266824	287	49	490351	128498	0	2	1	0	50	6	2638768	0.228073	1
SPATA19	270077	622	-14	59267	15463	0	1	0	0	50	8	2287772	0.228168	1
PI16	832054	220	41	151152	48504	0	1	0	0	50	3	2914282	0.228321	1
MMP16	27285	939	-34	225130	58844	0	3	0	0	50	11	2764023	0.228655	1
TAOK3	635780	823	26	315558	75435	0	1	0	0	27	2	1651627	0.228916	1
GNA12	764046	392	30	126665	36613	0	1	0	0	50	4	2784515	0.229157	1
CYP26A1	558273	470	18	165581	49303	0	1	0	0	50	2	2540867	0.229325	1
PSMD14	210764	520	13	109745	27448	0	1	0	0	50	5	2941025	0.229799	1
TGFBRAP1	191525	381	4	287922	82908	0	2	0	0	50	4	2609957	0.230524	1
HAVCR1	138350	1207	11	121354	37553	0	1	0	0	50	4	2777136	0.230538	1
RELN	291011	954	7	1189382	310717	0	3	0	0	50	1	2727880	0.230551	1
CYFIP1	352283	539	-19	473901	126900	0	2	0	0	33	1	2530480	0.230725	1
SLC34A2	218417	631	35	231757	67304	0	1	0	0	50	7	2080972	0.230911	1
ACY3	1408104	424	60	105609	33135	0	1	0	0	50	4	2412040	0.230937	1
BRCA1	1466229	201	27	649728	161022	0	12	0	0	10	0	417219	0.231759	1
CCDC46	138097	778	-38	358422	83754	0	1	0	0	50	7	3199901	0.231877	1
OR5M11	NaN	NaN	NaN	99217	30080	0	1	0	0	50	12	5264188	0.231883	1
ZIM3	311003	924	-64	164030	38305	0	1	0	0	50	2	2483057	0.232068	1
GRPEL2	422727	380	28	75106	22184	0	1	0	0	50	7	2553510	0.232512	1
SFXN3	744964	188	46	111108	32430	0	1	0	0	50	5	2795372	0.232517	1
MACC1	220237	676	13	285948	77127	0	1	0	0	50	1	3143877	0.232703	1
SNAP29	470051	216	39	88078	23735	0	1	0	0	50	5	2213653	0.232729	1
CLIP1	885125	222	41	490398	126618	0	3	0	0	12	1	855870	0.232964	1
ZNF408	965022	176	48	236410	75341	0	2	1	0	50	5	2420312	0.232981	1
CLYBL	308985	612	45	115432	33605	0	1	0	0	50	4	2486676	0.233252	1
HELT	335039	582	29	106314	33981	0	1	0	0	50	6	3033427	0.233691	1
EVC	101111	641	18	335063	96256	0	1	0	0	50	0	2510364	0.233994	1
CD1B	128145	833	4	112095	32007	0	1	0	0	50	4	2521268	0.234046	1
GALNT13	21842	1035	-13	192512	48739	0	1	0	0	50	2	2885518	0.234079	1
RSAD2	40919	1132	10	123845	32101	0	1	0	0	50	5	3249486	0.23408	1
FASTK	622098	373	41	177190	60818	0	1	0	0	50	3	3319140	0.234151	1
OR4X2	400891	509	-27	98794	29798	0	1	0	0	50	5	2590593	0.234206	1
ZNF70	610486	266	30	151011	38634	0	1	0	0	50	3	2706401	0.234325	1
KCNQ3	163210	970	-6	289802	87373	0	2	0	0	50	4	2573109	0.234331	1
MATN1	286775	493	27	165158	49303	0	1	0	0	50	2	2472200	0.234354	1
ZFPM1	626557	184	37	322044	109275	0	2	0	0	50	4	2876118	0.234357	1
LMNB2	1604277	267	35	201254	59455	0	1	0	0	50	2	3010867	0.234465	1
POLR3B	247626	539	7	392403	102507	0	2	0	0	50	3	3010820	0.234796	1
GPR151	377370	463	14	137052	40608	0	1	0	0	50	3	2445504	0.235222	1
ZNF280D	229613	626	9	353299	86339	0	1	0	0	50	6	2863757	0.235313	1
ACTR2	606183	343	31	137240	37036	0	1	0	0	50	5	3576465	0.235476	1
OR4F21	89938	794	10	101238	30879	0	1	0	0	50	6	3008752	0.235923	1
KIR3DL1	987531	620	-23	150682	42347	0	1	0	0	50	4	3203755	0.235935	1
RTL1	356726	585	-24	442599	132822	0	2	0	0	50	2	2837437	0.236115	1
DNAJB4	373296	256	1	113505	30597	0	1	0	0	50	6	3367315	0.23629	1
ZNF362	726025	413	29	140201	42394	0	1	0	0	50	3	2598348	0.236341	1
PDIK1L	783481	212	23	114680	31114	0	1	0	0	50	5	2975664	0.236364	1
FEV	922162	386	35	77691	24534	0	1	0	0	50	7	2455186	0.236585	1
DHTKD1	341646	227	25	311422	87044	0	2	1	0	50	6	3469963	0.236591	1
GCM2	263829	483	14	169858	47141	0	1	0	0	50	2	2510317	0.236972	1
ONECUT2	300344	480	15	162620	51841	0	1	0	0	50	2	2400478	0.237219	1
NEK8	1695792	208	40	230300	70735	0	2	0	0	30	4	2033784	0.237288	1
UNG	595266	487	20	117500	33511	0	1	0	0	50	4	2599570	0.237435	1
EFCAB5	652131	303	15	537257	134608	0	2	0	0	50	1	2786207	0.237616	1
OR1M1	311030	471	-63	100815	31866	0	1	0	0	20	0	741190	0.237873	1
C6orf174	157237	811	-9	310153	94235	0	1	0	0	50	7	2701936	0.23829	1
TADA2B	459652	426	70	139026	39621	0	1	0	0	50	3	2551254	0.238381	1
DHX16	2115149	171	41	351607	104528	0	1	0	0	50	7	3053261	0.238973	1
CTSE	468286	400	32	147063	31443	0	1	0	0	50	3	2576634	0.238992	1
KIR3DL2	987531	620	-23	153032	44650	0	1	0	0	50	4	3203755	0.239135	1
C1orf77	1656449	183	40	81122	27025	0	1	0	0	50	8	2809519	0.239187	1
NDN	59699	961	-58	104434	32054	0	1	0	0	45	3	1907589	0.239343	1
OR10H4	843515	575	12	103259	30691	0	1	0	0	50	6	2862582	0.239631	1
KIF5B	360559	166	29	340045	81827	0	1	0	0	50	7	2968285	0.239649	1
ZNF843	NaN	NaN	NaN	109322	38305	0	1	0	0	50	12	5272413	0.239655	1
CYP2C8	318306	717	-10	167696	44791	0	1	0	0	50	3	2928194	0.239697	1
EHBP1	160013	618	8	426478	107630	0	1	0	0	50	4	2755798	0.239939	1
ZADH2	73586	993	4	120508	39950	0	1	0	0	50	5	3060170	0.240839	1
ITGB6	227667	212	2	270720	71487	0	1	2	0	50	8	2540538	0.240884	1
FIGF	200632	NaN	40	122811	30738	0	1	0	0	50	4	2669412	0.241115	1
PCCA	139575	733	33	253612	67727	0	1	0	0	50	11	2973220	0.241136	1
FAM83E	1597109	242	31	151528	53627	0	1	0	0	50	3	2743625	0.241175	1
SFRS1	854628	182	27	87608	26743	0	1	0	0	50	6	2409878	0.241256	1
ATP1B3	467997	345	28	96961	24863	0	1	0	0	50	6	2664994	0.241426	1
KCMF1	926772	202	23	128733	36237	0	1	0	0	50	3	2327487	0.24148	1
ANKHD1	NaN	NaN	NaN	853990	254975	0	4	1	0	50	13	5489083	0.24169	1
CPNE4	238347	974	8	194580	49773	0	1	0	0	50	2	2800213	0.242509	1
HOXC4	1185281	279	54	88454	25051	0	1	0	0	50	6	2545520	0.242619	1
ZNF367	355218	400	23	115855	34874	0	1	0	0	50	5	2914893	0.242782	1
C2orf69	214653	674	14	128968	34874	0	1	0	0	50	3	2218776	0.242805	1
TTLL5	415501	540	40	440249	119521	0	1	0	0	44	2	2156783	0.243101	1
C1QA	389456	541	29	79571	25615	0	1	0	0	50	8	2853652	0.243276	1
STK32C	148625	280	4	165910	46295	0	1	0	0	50	2	2378717	0.243297	1
KDM5B	463071	378	35	526118	142081	0	1	0	0	50	2	2574848	0.2438	1
C2orf56	488101	253	42	150494	41830	0	1	1	0	50	2	2148934	0.244155	1
CC2D2B	515809	798	33	141611	34075	0	1	0	0	50	2	2021752	0.244191	1
ZNF317	311030	471	-63	203087	52405	0	1	0	0	50	3	3622008	0.244356	1
EVPL	1611239	218	22	669609	202617	0	4	0	0	39	4	2711618	0.244424	1
VTCN1	322193	566	12	95833	26978	0	1	1	0	25	1	1024694	0.244437	1
HGD	312906	391	5	156416	39574	0	1	1	0	50	3	2784985	0.244709	1
AHCY	962066	151	50	147439	40796	0	1	0	0	50	4	3001984	0.244977	1
GPR115	176427	691	7	235047	64437	0	1	0	0	50	2	3341042	0.245119	1
WIF1	344729	671	-9	131741	34075	0	1	0	0	50	4	2679752	0.245183	1
WDR13	817501	NaN	29	161304	48786	0	1	0	0	50	3	2743625	0.245216	1
DDX19A	1126886	134	44	166098	43005	0	1	0	0	50	3	2948263	0.245364	1
PCMTD1	63777	905	2	123986	30268	0	1	0	0	50	3	2198425	0.24559	1
SMAD6	580112	197	46	161398	55601	0	1	0	0	50	3	2735071	0.246003	1
PLEKHA1	255946	174	10	141141	36378	0	1	0	0	50	3	2497392	0.246033	1
SEMA5A	45422	891	-2	367070	99499	0	3	1	0	50	6	2826533	0.246291	1
DENND1A	314875	517	32	348129	105750	0	1	1	0	50	8	3206105	0.246366	1
SNX15	3209258	207	49	114351	34968	0	1	0	0	50	6	3232096	0.246429	1
PLCXD2	188186	322	-3	133433	37882	0	1	0	0	50	5	3138989	0.246497	1
NPY2R	49938	944	-5	124832	37318	0	1	0	0	50	4	2644314	0.246559	1
LPPR1	135891	952	-29	109980	31866	0	1	0	0	50	6	3105760	0.246621	1
GLYAT	285823	620	9	103118	25615	0	1	0	0	50	6	2765010	0.246655	1
GABRE	127993	NaN	-10	172255	47000	0	1	0	0	50	4	3477953	0.246762	1
KLHL34	93001	NaN	7	202147	70688	0	1	0	0	50	2	2850127	0.246848	1
ZNF385A	664708	190	45	125537	42394	0	1	0	0	50	5	2945161	0.247082	1
APRT	813333	189	51	59408	19693	0	1	0	0	50	11	2720548	0.247093	1
ATMIN	231500	284	4	270344	80182	0	1	0	0	50	1	2850973	0.247376	1
CD14	774470	356	31	117171	42441	0	1	0	0	50	5	2744236	0.247444	1
MAVS	740484	241	42	174041	58186	0	1	0	0	50	4	3502675	0.247453	1
PLD3	1006719	289	35	164829	49068	0	1	0	0	50	3	2896469	0.247506	1
HTR3B	182706	555	9	150823	40937	0	1	0	0	50	4	3028445	0.247943	1
PDGFRL	462541	220	4	126101	36049	0	1	0	0	50	5	2943469	0.248164	1
NONO	728362	NaN	26	162620	42676	0	1	0	0	50	5	3795814	0.248168	1
DCAF13	430771	673	28	208257	57246	0	2	1	0	50	9	3033239	0.24844	1
PRC1	753718	413	31	216200	54379	0	1	0	0	50	2	3023933	0.248563	1
WBSCR16	733800	220	50	154254	48081	0	1	0	0	50	3	2581616	0.248668	1
KIF18A	316347	482	-11	311046	78255	0	2	0	0	50	5	3001373	0.248952	1
ING2	204597	227	15	95974	23453	0	1	0	0	50	5	2229304	0.249215	1
ARHGEF10	100967	551	-24	459660	125067	0	2	0	0	50	3	3335026	0.249414	1
SELPLG	448698	280	40	126477	45120	0	1	0	0	50	4	2522255	0.249415	1
NPAS2	339144	406	14	281859	78396	0	1	0	0	50	1	2942670	0.249532	1
OR5B3	475497	835	-29	103165	29798	0	1	0	0	50	4	2154715	0.249583	1
SLC25A18	431029	390	-37	106267	31913	0	1	1	0	22	1	1108166	0.249781	1
LRRC45	3814891	211	28	226258	66599	0	1	0	0	50	1	2355969	0.250099	1
ZG16B	1717244	210	42	69372	21009	0	1	0	0	50	12	3182464	0.250267	1
FAM154A	500270	450	-18	159236	43381	0	1	0	0	50	3	2641964	0.250538	1
SLC8A2	797690	276	38	299484	95598	0	1	0	0	22	2	1422596	0.250545	1
TMCO3	768219	318	50	226587	66975	0	1	0	0	50	1	2351739	0.250801	1
ATP9A	171625	419	0	357670	100862	0	2	1	0	50	4	2976463	0.25092	1
SMAD5	284497	449	34	159236	40279	0	1	0	0	50	3	2751004	0.251165	1
C1QB	389456	541	29	82720	25850	0	1	0	0	50	8	2853652	0.251576	1
POU5F1B	NaN	NaN	NaN	115620	36660	0	1	0	0	50	12	5270768	0.251634	1
ST8SIA1	401092	910	-22	120273	32994	0	1	0	0	50	4	2373312	0.251699	1
YSK4	297611	434	28	451670	115855	0	1	0	0	50	5	3077278	0.252008	1
RTN2	1183590	164	41	178177	58421	0	1	0	0	50	2	2452460	0.252024	1
FBXW2	645088	212	21	154912	40937	0	1	0	0	50	4	3198444	0.252074	1
RSF1	577731	354	33	493970	124456	0	1	1	0	50	5	3361675	0.252168	1
FZD1	64493	946	-2	207740	66364	0	1	0	0	50	2	2853652	0.252459	1
ACOT11	688014	415	18	226117	63215	0	1	0	0	16	1	945875	0.252742	1
TNS3	192490	488	16	483066	143256	0	2	0	0	50	1	2353337	0.252991	1
PCIF1	725555	209	59	239089	67586	0	2	0	0	50	6	2556988	0.252999	1
ASB8	511392	352	32	94987	28952	0	1	0	0	50	6	2472717	0.253036	1
RFXANK	940952	232	17	88407	26508	0	1	0	0	50	7	2725624	0.253097	1
ABCA6	240031	493	-39	562825	143021	0	1	0	0	50	2	2641776	0.253651	1
UBR2	1007026	194	42	633137	155899	0	3	0	0	45	2	2937970	0.254079	1
PTPN14	464456	404	-8	401333	110779	0	3	1	0	50	5	2718198	0.254353	1
SMARCA1	278446	NaN	-7	367258	92543	0	1	0	0	50	6	2745881	0.254645	1
CRHR2	484075	433	32	141799	38681	0	1	0	0	50	4	2892709	0.254696	1
C2orf24	773232	177	36	135454	42347	0	1	0	0	50	4	2635713	0.254752	1
GC	17296	933	-6	164077	43616	0	1	0	0	50	3	2786912	0.254862	1
HOXA6	356045	385	28	77785	21761	0	1	0	0	50	10	2998412	0.254876	1
MKRN3	94496	904	-55	166568	48316	0	1	0	0	50	2	2260277	0.255128	1
TBX18	28205	623	-12	199562	61570	0	1	0	0	50	3	3382966	0.255295	1
GPR112	380446	NaN	28	1001429	314806	0	3	1	0	40	5	2390749	0.255637	1
PHF7	1078407	229	62	136112	31114	0	1	0	0	50	4	2758665	0.256126	1
TNFRSF1B	516231	263	32	154818	45966	0	1	0	0	50	3	2613388	0.256224	1
ATP2B1	235578	418	9	431883	117594	0	1	0	0	50	0	2913248	0.256234	1
ADCY10	534611	238	13	562449	137052	0	1	0	0	50	4	3366093	0.256524	1
AASS	57655	988	-13	319224	85869	0	1	0	0	50	1	3224482	0.256723	1
SIN3A	775031	296	47	432729	117453	0	2	0	0	50	2	2560842	0.256744	1
ZNF599	932476	607	-52	199750	51089	0	1	0	0	50	4	4031707	0.257039	1
RGS22	290819	449	22	443492	106831	0	1	0	0	50	5	2962739	0.257141	1
SGOL1	100093	761	9	196366	48410	0	1	0	0	50	4	3775181	0.257403	1
DBF4B	1261173	175	29	213239	60724	0	1	0	0	50	2	2859057	0.257772	1
PCDHA12	NaN	NaN	NaN	303714	97572	0	2	0	0	50	12	5331680	0.257819	1
COL18A1	513400	481	41	582706	197870	0	1	1	0	50	3	3061533	0.258338	1
HEMK1	583785	302	50	115338	33417	0	1	0	0	50	4	2311742	0.258585	1
OR4D5	107524	830	-5	102272	32665	0	1	0	0	50	6	2595011	0.258671	1
PPP1R14D	1036414	172	51	73038	14523	0	1	0	0	50	9	2683277	0.258686	1
MYC	406323	204	23	150024	43569	0	1	1	0	50	4	2865872	0.258819	1
VPS39	625465	394	35	304701	79383	0	1	0	0	50	1	3048608	0.258829	1
FDXR	1027517	320	20	164594	52546	0	1	0	0	50	3	2623916	0.259293	1
FAM155B	74378	NaN	23	153455	48034	0	1	0	0	50	3	2443107	0.259588	1
SEMA4A	2294665	211	39	253941	76281	0	1	0	0	50	11	2796876	0.260155	1
MESP2	934542	212	37	125443	43475	0	1	0	0	50	5	2769804	0.26032	1
GDF1	NaN	NaN	NaN	113740	44885	0	1	0	0	50	12	5278993	0.260344	1
CADM1	29879	993	5	149742	42723	0	1	0	0	50	6	3766674	0.260601	1
GABRA3	237855	NaN	-32	166897	46718	0	1	0	0	50	3	2761720	0.260638	1
CX3CL1	749108	159	39	128028	41736	0	1	0	0	50	4	2425717	0.260644	1
FUT9	76115	1328	-21	121542	31302	0	1	0	0	50	5	2678624	0.26074	1
MTNR1B	55111	742	-18	117218	37036	0	1	0	0	50	6	3101060	0.260864	1
PLCH2	339388	228	38	468355	142880	0	2	0	0	35	0	1723302	0.261255	1
CELF3	1210719	255	29	161116	43616	0	1	0	0	23	0	1061213	0.261516	1
FBXL20	1467668	179	20	151481	41266	0	1	0	0	50	3	2494478	0.261723	1
FAM190A	104011	1180	-4	305265	85164	0	1	0	0	50	8	2660012	0.262134	1
P2RY12	51795	505	10	112988	32665	0	1	0	0	50	7	3343533	0.262159	1
ZNF518A	686240	857	37	495850	131459	0	1	0	0	50	4	2909065	0.262371	1
MEOX2	25585	1039	-17	101755	28388	0	1	0	0	50	7	3002219	0.262826	1
ANGEL1	308800	471	39	223720	65189	0	1	0	0	50	1	2192456	0.263459	1
CD320	778783	209	14	91979	30268	0	1	0	0	50	9	3029291	0.263499	1
LIFR	159760	271	-2	377692	97478	0	1	0	0	50	6	2738314	0.263725	1
UHRF1BP1L	184820	559	7	504028	130049	0	2	0	0	50	2	2905728	0.263828	1
SLCO6A1	132386	647	-12	244400	67492	0	1	0	0	50	2	3189044	0.263834	1
PLEKHH2	503591	421	29	513428	134890	0	1	1	0	50	3	2629086	0.26497	1
MX2	241283	506	46	246233	63967	0	1	0	0	50	1	2394838	0.265171	1
EPB41L5	218487	406	27	278616	71205	0	1	0	0	50	1	2709127	0.265227	1
CDON	611194	249	10	423564	122247	0	1	0	0	26	1	1646222	0.265288	1
P4HA2	371617	246	35	191854	51794	0	1	0	0	50	2	2486911	0.265326	1
KRT222	953708	269	13	102460	25850	0	1	0	0	50	6	2656534	0.265398	1
PDLIM7	1120311	347	41	169717	47705	0	1	0	0	50	3	2631671	0.265509	1
SRGAP1	320926	460	-13	374637	96867	0	1	0	0	42	3	1914451	0.265563	1
TBX20	154022	926	5	149601	43710	0	1	0	0	50	3	2420124	0.265727	1
PGRMC2	277451	189	8	80558	25474	0	1	1	0	18	1	780858	0.265936	1
HNF4A	769430	376	16	180198	51183	0	1	0	0	50	3	2788275	0.26599	1
RTN4RL2	923775	197	9	131741	47329	0	1	0	0	50	4	2437420	0.265995	1
SGCA	1277832	210	26	128545	40937	0	1	0	0	50	6	3150269	0.266475	1
ALAD	390186	297	36	113411	32806	0	1	0	0	50	5	2560137	0.266513	1
NOS1AP	372116	410	2	176250	50619	0	1	0	0	50	3	2718574	0.266708	1
TGDS	149137	803	14	124785	29892	0	1	0	0	50	4	2300603	0.266796	1
KCNQ1	812471	589	39	225600	70218	0	1	0	0	50	2	2730888	0.266877	1
TMEM200C	269994	959	-10	194251	69419	0	1	0	0	50	2	2498661	0.267075	1
ACTR3	402980	629	15	145371	38070	0	1	0	0	50	4	2804960	0.26713	1
CSE1L	862939	155	50	337789	86903	0	1	0	0	50	1	3253716	0.267364	1
GJA5	NaN	NaN	NaN	117312	35109	0	1	0	0	50	12	5269217	0.267738	1
ZNF750	711691	350	16	232180	74636	0	1	0	0	50	1	2232077	0.267809	1
BST1	174344	327	66	109369	30080	0	1	0	0	50	6	2803456	0.267996	1
GMPS	345838	388	4	237679	64625	0	1	0	0	50	2	2930920	0.268074	1
FOXG1	52980	1173	-46	157356	49914	0	1	0	0	50	4	2883685	0.268168	1
DCT	123751	906	0	188188	50807	0	1	0	0	50	2	2408562	0.268218	1
SLC22A7	1293543	363	51	176391	61194	0	1	0	0	50	4	3228759	0.268435	1
CD63	1814311	384	26	82344	22701	0	1	0	0	50	6	2105224	0.268591	1
SYT6	760371	596	13	144149	39997	0	1	0	0	50	5	3223119	0.268688	1
TCEA1	267995	392	29	107066	25756	0	1	0	0	50	8	3417887	0.268858	1
ZNF777	588536	467	17	274950	79806	0	1	0	0	50	1	2627817	0.269147	1
SCO2	1075525	207	42	85305	28482	0	1	0	0	50	9	2827661	0.269393	1
USP54	1072614	150	40	568841	156040	0	2	0	0	50	3	3840464	0.269405	1
CYP1B1	716797	384	25	175874	55225	0	1	0	0	50	5	3917873	0.26954	1
FAM47B	6541	NaN	-14	209479	64061	0	1	0	0	50	3	3332347	0.269555	1
GCNT7	264053	455	-17	144948	39339	0	1	0	0	50	4	2765104	0.269734	1
ZNF462	259213	625	-7	841065	226164	0	3	1	0	50	5	3302831	0.269768	1
WDR91	464513	594	20	253048	71534	0	2	0	0	50	4	1986455	0.269973	1
VIPR1	355160	527	21	156792	43710	0	1	0	0	50	5	3485567	0.270016	1
NPHP4	508577	370	13	474277	145700	0	2	0	0	50	3	3188198	0.2701	1
USP22	431615	382	-19	183112	46154	0	1	0	0	50	3	2904694	0.270203	1
OR14A16	164924	995	-27	100909	30221	0	1	0	0	50	10	3840887	0.270342	1
TYRO3	744461	166	44	297275	89770	0	1	1	0	50	9	2729055	0.270515	1
FN3K	783773	243	18	104293	29939	0	1	0	0	50	6	2511069	0.270523	1
CHRNB4	485971	455	45	164782	49115	0	1	0	0	50	4	2988589	0.270548	1
IPO4	974559	220	41	362511	111531	0	2	0	0	50	5	3243235	0.270726	1
TEAD1	339042	432	-1	149084	37741	0	1	0	0	50	4	2830904	0.270795	1
TLE2	1106128	195	32	259910	75670	0	1	0	0	50	1	2464398	0.270972	1
SMOC2	121125	883	-32	158813	41689	0	1	0	0	50	3	2402264	0.271177	1
CCDC37	295496	600	35	213474	54426	0	2	0	0	50	8	2572639	0.271284	1
PTPN3	352374	431	12	317485	83237	0	1	0	0	50	1	3001608	0.271639	1
RNF167	1416161	231	30	117453	35532	0	1	0	0	50	5	2466325	0.271721	1
CACNB4	279730	592	21	185838	50619	0	1	0	0	50	3	2802563	0.271875	1
CYP4X1	388889	479	4	176344	45590	0	1	0	0	50	3	2658790	0.271927	1
SLC26A8	876298	407	33	330269	91180	0	2	2	0	27	3	1071882	0.27207	1
ACHE	1339207	433	48	210231	70923	0	1	0	0	50	3	3162348	0.272464	1
PPT2	2119974	392	28	105515	29845	0	1	0	0	50	8	3138707	0.272603	1
MLYCD	387177	550	-6	160082	51418	0	1	0	0	50	2	2007746	0.272877	1
USP18	521791	289	11	130519	32336	0	1	0	0	50	7	3493228	0.272946	1
KLRAQ1	168167	780	24	272835	69936	0	2	0	0	24	2	1520967	0.273164	1
MAP3K6	884974	188	30	426196	134843	0	2	0	0	50	5	3781526	0.273208	1
PIR	193887	NaN	37	101943	26226	0	1	0	0	50	6	2420876	0.273712	1
PLEKHF1	222973	612	-63	91180	27824	0	1	0	0	47	6	2276069	0.274102	1
NR1D1	1573630	202	28	226916	60442	0	1	0	0	50	2	2824888	0.274602	1
RIMKLA	573046	574	22	129861	38211	0	1	0	0	50	4	2420171	0.27513	1
ADH5	192327	549	11	127652	35767	0	1	0	0	50	6	3010726	0.275305	1
HELB	237928	773	5	370454	97102	0	1	0	0	30	3	1826373	0.27549	1
FAM111A	542222	686	9	208868	51700	0	1	0	0	50	3	3096407	0.275851	1
TBCC	960153	187	36	112800	34263	0	1	0	0	50	7	3143736	0.275885	1
CYB5R1	421206	389	30	103024	31208	0	1	0	0	50	7	2721582	0.275986	1
GPRASP1	123687	NaN	23	467227	123281	0	2	0	0	21	1	1027937	0.276006	1
FBXW5	1979517	188	34	187577	56776	0	1	0	0	50	3	2778593	0.276035	1
SLC17A9	961230	336	40	147533	44086	0	1	0	0	50	5	3040430	0.276077	1
SAMD7	400118	622	17	150729	42300	0	1	0	0	50	4	2669177	0.27609	1
C16orf89	594046	302	6	161915	47611	0	1	0	0	50	6	3804603	0.276176	1
NECAB2	494952	460	3	133480	37271	0	1	0	0	50	4	2360434	0.276416	1
TSPAN33	787448	408	51	96820	27260	0	1	0	0	50	10	3393118	0.276467	1
KRT80	473704	198	46	156980	44368	0	1	0	0	50	3	2319638	0.276611	1
RPH3AL	231893	591	2	106596	31584	0	1	0	0	50	6	2498614	0.276751	1
KRT20	1036346	358	5	144431	39574	0	1	0	0	50	2	1779796	0.276982	1
NDUFS2	728669	234	37	161022	45120	0	1	0	0	50	4	2974254	0.277216	1
CCDC158	539298	436	24	386387	97807	0	1	0	0	44	4	2144281	0.277281	1
KIAA0947	89016	648	-14	756888	212205	0	2	0	0	50	1	3361111	0.27738	1
RSPRY1	717872	149	48	199468	52217	0	1	0	0	50	2	2359729	0.277682	1
RAD18	302992	473	18	174370	42488	0	1	0	0	50	4	3066656	0.277702	1
TXLNA	1460758	218	29	186778	50243	0	1	0	0	50	3	2862864	0.278182	1
MAP7	302036	376	16	253330	73508	0	1	1	0	50	2	3103739	0.27834	1
SLC30A7	173324	727	-4	131130	34545	0	1	0	0	50	4	2297783	0.278561	1
DOCK7	222018	474	4	727137	192747	0	3	0	0	50	2	3064682	0.278582	1
SCRN2	1071489	214	29	142504	43616	0	1	0	0	50	4	2488603	0.279364	1
ACVR2B	337567	514	28	173571	49350	0	1	0	0	50	4	3175414	0.279475	1
CRNKL1	230275	685	10	292857	74448	0	1	0	0	50	1	2673689	0.279793	1
PDHX	663753	258	6	181232	55366	0	1	0	0	50	5	3862883	0.279817	1
PLEKHO1	1202779	309	41	136065	40467	0	1	0	0	50	6	3314534	0.279828	1
PLXNA4	314659	746	9	671771	191290	0	1	1	0	50	2	2837860	0.279886	1
INTS7	469325	370	16	328342	89723	0	2	0	0	50	4	2484138	0.280981	1
MBL2	68687	786	-26	83002	24299	0	1	0	0	50	10	2848153	0.281442	1
POU2F3	323392	198	36	149742	42159	0	1	0	0	50	3	2167405	0.281486	1
HTR6	776287	266	32	136723	50948	0	1	0	0	50	5	2888714	0.281898	1
POM121L2	NaN	NaN	NaN	329517	108993	0	2	0	0	50	12	5343101	0.282007	1
ZBTB26	407115	430	26	149742	37788	0	1	0	0	50	5	3160468	0.282148	1
ATP6V0A4	310803	385	7	291353	75670	0	1	0	0	50	1	2631248	0.282364	1
MFHAS1	164853	395	34	334922	111625	0	2	0	0	50	4	2512385	0.282566	1
CLTCL1	488349	222	11	562214	150259	0	2	0	0	43	6	3194449	0.28293	1
SMC1B	461206	199	17	432400	104246	0	1	0	0	50	0	2590076	0.283444	1
GPRIN1	579630	359	40	316545	110826	0	1	0	0	50	1	2845662	0.283459	1
GABRG1	36353	926	-2	160082	41548	0	1	0	0	50	4	2876682	0.283725	1
NOMO1	518442	343	19	416326	118205	0	2	0	0	50	3	2676462	0.283771	1
OTUD3	437659	348	22	137522	35203	0	1	0	0	50	4	2469051	0.283941	1
RG9MTD3	489340	453	23	111202	27401	0	1	0	0	50	5	2325936	0.284302	1
PSTPIP2	386983	300	54	122858	27025	0	1	0	0	50	5	2565683	0.28468	1
OR2W1	155147	738	1	105515	30268	0	1	0	0	50	9	3272704	0.284986	1
AAAS	1701810	166	58	183159	56964	0	1	0	0	50	3	2726658	0.28511	1
LIPA	254295	263	31	139073	35062	0	1	0	0	50	4	2479579	0.285608	1
LPAR3	340292	614	-7	117171	33699	0	1	0	0	50	5	2317758	0.285794	1
SLC2A13	70254	909	-18	215260	64625	0	1	0	0	50	2	2554074	0.285964	1
GPN3	943393	206	47	123751	29375	0	1	0	0	50	7	3133443	0.286042	1
ZDHHC17	181943	605	-12	222216	54567	0	1	1	0	50	2	2633598	0.286239	1
SAG	419346	227	28	142269	37929	0	1	0	0	50	6	3200136	0.286544	1
ADCY1	287931	686	11	368856	115902	0	2	0	0	50	4	2739207	0.286673	1
ZNF398	611542	254	24	212628	62181	0	1	0	0	50	2	2511210	0.287077	1
SEC23IP	450354	404	39	341267	92590	0	1	0	0	50	1	3021536	0.28711	1
SLC6A4	558157	298	25	213051	60630	0	1	0	0	50	2	2514782	0.287214	1
SNED1	1332160	278	33	478977	136488	0	2	0	0	50	3	3028868	0.28736	1
POTEE	462125	NaN	11	369514	93812	0	1	0	0	50	10	3442139	0.287933	1
ZBTB46	1125169	202	40	193969	57857	0	1	0	0	50	2	2277620	0.288474	1
KIAA0319L	956500	451	27	357153	98277	0	2	0	0	50	5	3015097	0.288513	1
KLHL31	306333	404	20	209479	60254	0	1	0	0	50	3	3073800	0.288587	1
TEC	253162	404	42	223720	53204	0	1	0	0	50	2	2623728	0.288773	1
SLC10A3	2163759	NaN	42	149366	52828	0	1	0	0	50	5	2918089	0.288795	1
ACSS1	572146	563	-18	230958	68244	0	1	0	0	50	2	2708187	0.288811	1
BLVRB	1010633	202	34	67962	21855	0	1	1	0	17	2	796556	0.28892	1
DYRK4	276521	874	24	180339	46248	0	1	0	0	50	4	3169727	0.289054	1
GDF2	NaN	NaN	NaN	140859	41595	0	1	0	0	50	12	5275703	0.28912	1
C20orf71	478384	482	27	88595	22654	0	1	0	0	50	11	3370511	0.289377	1
S1PR3	248480	646	4	122670	37647	0	1	0	0	50	6	2726940	0.289396	1
IRX4	387770	635	11	166145	56071	0	1	0	0	50	4	2780144	0.28959	1
APPBP2	372707	242	7	202664	51982	0	1	0	0	50	3	2960812	0.289648	1
MAGIX	724395	NaN	44	111672	38775	0	1	0	0	50	7	2784280	0.289774	1
SMO	811174	420	54	259205	80323	0	3	3	0	39	8	2036933	0.289861	1
STK24	513130	468	59	157497	42159	0	1	0	0	50	3	2196545	0.290413	1
EPB41	619053	227	30	301317	78819	0	1	0	0	50	1	2631295	0.290447	1
CABC1	411156	481	5	219913	62087	0	1	0	0	50	2	2559150	0.290656	1
CALD1	390559	513	17	282376	68573	0	2	0	0	50	7	2964619	0.290749	1
SEMA3F	905995	196	40	264422	78208	0	1	1	0	50	2	2960577	0.290851	1
AADAC	200470	526	2	134326	37412	0	1	0	0	50	6	3123620	0.290978	1
ENPEP	81828	684	-3	329564	86386	0	1	1	0	50	7	2390467	0.29121	1
CCBE1	257439	491	24	138368	39715	0	1	0	0	50	5	2675992	0.291258	1
GJA10	383829	567	24	180245	49585	0	1	1	0	47	4	3133208	0.291746	1
NKD1	307084	646	-6	158672	45637	0	1	0	0	50	5	3062285	0.291766	1
COL6A3	423594	399	10	1053599	321574	0	3	1	0	50	5	3719251	0.291884	1
SEMA3D	17511	646	-28	270485	67915	0	2	0	0	50	6	2540350	0.291912	1
GPT	1755818	291	7	164923	50948	0	1	0	0	24	1	1430445	0.292106	1
VDR	387225	207	44	145888	39668	0	1	0	0	50	4	2530010	0.292322	1
GREB1	219132	360	21	664862	192136	0	2	1	0	50	1	2797863	0.29245	1
TUBB1	978901	125	28	151152	41736	0	1	0	0	50	4	2617947	0.292635	1
GABRB3	21132	1430	-54	169106	47752	0	1	0	0	50	6	3708676	0.292696	1
ZNF654	123235	894	-3	197823	48927	0	1	0	0	50	2	2282085	0.292786	1
ZIK1	495857	828	-34	165346	43052	0	1	0	0	50	3	2283495	0.292809	1
HMG20A	341694	645	30	121589	30691	0	1	0	0	50	7	3155768	0.292926	1
DUSP7	1045639	224	36	135877	43193	0	1	1	0	50	4	2350141	0.292973	1
SORD	724004	565	19	120226	35720	0	1	0	0	50	8	3281775	0.293091	1
SFRS15	291511	621	26	382768	113552	0	2	0	0	34	3	2386049	0.293138	1
ZSCAN1	1187584	694	-42	133527	41172	0	1	0	0	50	4	2306948	0.293243	1
MTMR15	280093	591	19	346954	94235	0	1	0	0	50	1	2991973	0.293517	1
OTOP1	178901	584	34	200314	62087	0	2	1	0	50	10	2716882	0.293722	1
PSMD11	657957	438	15	147157	39104	0	1	0	0	50	4	2535885	0.293876	1
DOCK10	123941	521	11	762575	193546	0	3	1	0	23	5	1581315	0.293935	1
ATRN	971216	421	27	495239	128827	0	2	2	0	35	4	2278889	0.294105	1
F10	774267	229	26	167743	43616	0	1	0	0	50	4	2886928	0.294191	1
OR2B3	155147	738	1	103729	29657	0	1	0	0	50	9	3272704	0.294276	1
FAM18B2	457998	452	-34	110779	30644	0	1	0	0	50	6	2539222	0.294505	1
DDHD2	734603	277	44	253988	65236	0	1	0	0	50	2	2801576	0.294508	1
PACRG	81261	1273	-28	101332	27683	0	1	0	0	50	9	3191159	0.294731	1
NFKB2	975992	178	39	299860	93671	0	1	0	0	50	2	3430060	0.294861	1
RNF133	53042	1027	6	124973	34780	0	1	0	0	50	7	3050535	0.294964	1
TMEM59L	1397040	222	33	114727	34592	0	1	0	0	50	7	2950613	0.295169	1
FAM171A1	211657	716	8	293703	87420	0	1	0	0	50	2	3224999	0.295624	1
C19orf28	2160126	269	39	179352	58374	0	1	0	0	50	8	2877951	0.295658	1
PCDH10	9477	1355	-31	342301	108476	0	2	0	0	50	7	3539805	0.295665	1
SPATA5L1	340172	254	10	240546	82344	0	1	0	0	50	2	2740570	0.295848	1
SUPT5H	1410725	230	39	375671	101473	0	1	0	0	50	11	3657728	0.295893	1
KLK5	581408	606	29	99546	28200	0	1	0	0	50	7	2418808	0.29609	1
TUFT1	1379189	176	30	137569	34874	0	1	0	0	50	6	3130952	0.296258	1
KRT39	977588	404	10	165769	46013	0	1	0	0	50	2	1884841	0.296343	1
MAPKAP1	850799	475	38	183159	46530	0	1	0	0	50	3	2492551	0.29643	1
DHDH	1927185	211	43	112048	33605	0	1	0	0	50	7	2714720	0.296805	1
SPRY2	44501	729	60	103494	30738	0	1	0	0	50	7	2643985	0.29682	1
MAFA	2154403	237	32	112753	36989	0	1	0	0	50	7	2879737	0.296888	1
C1QTNF8	1154740	294	20	81122	27589	0	1	0	0	50	13	3258933	0.296903	1
CCR6	149346	696	40	124315	35438	0	1	0	0	50	6	2818778	0.297179	1
TSNARE1	163885	685	12	173054	51700	0	1	0	0	50	3	2450909	0.297265	1
PIPOX	1752742	236	34	131788	37553	0	1	0	0	50	6	2986709	0.297306	1
MARK1	544426	520	-9	272506	73790	0	1	0	0	48	1	2313246	0.297398	1
TGFB2	75157	386	-18	151293	40044	0	1	0	0	50	4	2452319	0.2974	1
GDPD4	448138	469	44	182313	46530	0	1	0	0	50	4	2947840	0.298012	1
SLC39A5	2878071	171	46	171785	62980	0	1	0	0	50	5	3227960	0.298351	1
XPNPEP1	248752	644	-31	231898	61523	0	1	1	0	50	3	3268662	0.298449	1
JMJD6	827288	206	22	142034	37177	0	1	0	0	50	3	1916660	0.298521	1
LGALS9C	928601	254	0	123187	33746	0	1	0	0	50	5	2312588	0.298585	1
MAPK3	NaN	NaN	NaN	133809	39480	0	1	0	0	50	12	5273588	0.298919	1
SPAG9	1009546	138	-3	455101	120461	0	2	1	0	50	7	2247963	0.298997	1
ACSL5	184750	409	-4	255868	68432	0	2	1	0	50	7	2619216	0.299007	1
TUBB4	851008	212	27	147909	42018	0	1	0	0	50	5	2771449	0.299055	1
GLYR1	706891	195	33	191102	51982	0	1	0	0	50	3	2573109	0.299071	1
DAAM1	156241	405	32	375859	94658	0	1	0	0	50	8	2907091	0.299349	1
TKTL1	2436137	NaN	14	202194	57105	0	1	0	0	50	5	3782278	0.299472	1
ALB	315782	613	8	213051	53157	0	1	0	0	50	3	2990375	0.299498	1
BUD13	419339	326	36	209573	58045	0	2	0	0	50	10	2792881	0.299597	1
NLRP8	802494	561	-68	352641	96444	0	1	0	0	50	2	3810572	0.2996	1
MICB	2514366	220	34	128498	36754	0	1	0	0	50	7	3074411	0.299929	1
VAC14	857297	299	26	264892	76469	0	1	0	0	50	2	2967392	0.300039	1
ALDH2	691258	242	44	174981	50901	0	1	0	0	50	4	2803268	0.300314	1
MON1A	1289886	170	38	210936	68103	0	1	0	0	50	3	2825499	0.300362	1
NLRP13	802494	561	-68	353910	93342	0	1	0	0	50	2	3810572	0.300496	1
MYH1	76487	723	-50	673275	168777	0	2	1	0	50	8	3583327	0.300776	1
TMEM102	1906324	206	33	159189	57246	0	1	0	0	50	5	3108204	0.301148	1
ANKRD50	47412	616	-24	470517	136065	0	2	0	0	50	6	2631906	0.301243	1
QSER1	408746	172	23	576690	163842	0	1	0	0	50	5	3316461	0.301654	1
ADA	801801	171	42	126289	33887	0	1	0	0	50	6	2670728	0.301711	1
FYN	245639	317	21	202241	54097	0	1	0	0	50	3	2691831	0.301956	1
SFRS8	364490	367	7	320399	91885	0	1	0	0	50	1	2669412	0.302058	1
SPRY4	394296	573	28	105703	32054	0	1	0	0	50	8	2932565	0.302539	1
CD96	186134	406	-16	203322	52452	0	1	0	0	50	3	2699492	0.302581	1
ASB18	121194	481	8	150870	49350	0	1	0	0	50	5	2786771	0.302635	1
SNTA1	539120	237	49	163278	54708	0	1	0	0	50	4	2588807	0.302912	1
ERBB3	2693176	215	38	468261	133245	0	1	1	0	50	4	2394509	0.303343	1
MTM1	287123	NaN	16	209761	53627	0	1	0	0	50	4	3479410	0.30336	1
ADPGK	1106545	526	43	163748	50149	0	1	0	0	50	6	3439366	0.303424	1
DIXDC1	416878	221	22	241627	61805	0	1	0	0	50	2	2571323	0.303433	1
ZFP92	NaN	NaN	NaN	136864	41078	0	1	0	0	50	12	5275186	0.304502	1
SGK2	345777	303	4	146029	41219	0	1	0	0	50	5	2809190	0.304884	1
NMT1	831501	191	28	171832	44885	0	1	0	0	50	5	3144770	0.304964	1
XKR8	891090	272	20	125114	43804	0	1	0	0	50	6	2748889	0.305067	1
AAMP	730654	197	33	148332	41595	0	1	0	0	50	4	2443624	0.305092	1
PSMC3	1022438	245	47	151293	41313	0	1	0	0	50	6	3153183	0.305385	1
KCNA1	260795	903	12	162996	46812	0	1	0	0	50	4	2681632	0.305428	1
CTH	339263	379	-3	140342	37600	0	1	0	0	50	5	2691173	0.305693	1
SERPINA1	201688	843	9	140107	39386	0	1	0	0	50	6	2914094	0.305902	1
AVPR1B	755856	400	10	134326	46013	0	1	0	0	50	4	2205616	0.305924	1
PPP5C	1079866	357	39	174276	44274	0	1	0	0	50	3	2379986	0.306388	1
DHX34	1132395	232	41	375295	117077	0	2	0	0	50	3	2241759	0.306524	1
C5orf25	532154	427	25	155053	43193	0	1	0	0	50	5	2963350	0.30654	1
AHCTF1	422581	405	4	770095	212675	0	3	0	0	50	1	2498567	0.306748	1
SORBS2	157889	374	-1	496414	137099	0	2	0	0	22	5	1939690	0.306847	1
FRMPD4	191024	NaN	22	442411	126242	0	1	0	0	50	3	6030100	0.30688	1
FBLN7	NaN	NaN	NaN	146734	43334	0	1	0	0	50	12	5277442	0.307487	1
PROKR2	504598	489	14	126524	36754	0	1	0	0	50	7	2930168	0.308146	1
HCFC2	1209623	156	26	268558	74918	0	1	0	0	50	2	2910287	0.308404	1
DDX47	742991	129	27	155241	44133	0	1	0	0	50	5	2944785	0.308446	1
TSGA10IP	3854361	208	57	184287	55836	0	1	0	0	50	4	2854498	0.308825	1
PAWR	230993	395	-8	112847	34216	0	1	0	0	50	8	3052697	0.308933	1
USP45	256853	638	15	283410	70923	0	1	0	0	50	3	3829701	0.309076	1
PELO	158780	388	0	127135	36707	0	1	0	0	50	8	3249721	0.309547	1
PAK6	829569	167	31	222216	70782	0	1	0	0	50	4	3430859	0.309654	1
SIRT6	2256881	244	42	116983	37835	0	1	0	0	50	7	2837249	0.309899	1
TRIM65	1727802	178	35	168260	53956	0	1	0	0	50	5	3013969	0.310431	1
NFXL1	186668	602	41	318331	79853	0	2	0	0	50	4	2193960	0.310461	1
CFB	2314693	203	34	264328	69419	0	2	0	0	6	0	405939	0.310517	1
PRRG3	125659	NaN	4	76798	23030	0	1	0	0	50	10	2335524	0.311293	1
GPER	774288	346	36	120038	39010	0	1	0	0	50	6	2444376	0.311304	1
ZNF273	217076	1017	-15	194345	48739	0	1	0	0	50	3	2603142	0.311329	1
KDSR	201946	278	77	113505	32430	0	1	0	0	50	8	2880959	0.311352	1
GRM1	92600	941	-13	400393	118487	0	1	0	0	50	1	3209771	0.311837	1
KLHDC7A	276385	648	15	246891	82485	0	1	0	0	50	4	3960596	0.311867	1
STX5	2405109	248	44	121965	34263	0	1	0	0	50	6	2609158	0.311868	1
TBX4	312575	408	-11	181796	53392	0	1	1	0	50	4	2906950	0.312698	1
HNRNPUL1	1186597	214	24	290084	80323	0	1	0	0	50	2	2975993	0.312758	1
ZNF544	1471648	581	-53	243178	61946	0	1	0	0	50	2	2586363	0.313204	1
CFC1	NaN	NaN	NaN	150118	45590	0	1	0	0	50	12	5279698	0.313221	1
HHIPL1	375738	250	21	266960	83002	0	1	0	0	50	2	2837813	0.313338	1
CCIN	858124	257	46	193076	56353	0	1	0	0	50	4	3078782	0.313411	1
DNPEP	604261	335	38	165111	48363	0	1	0	0	50	4	2511774	0.313453	1
MPEG1	542222	686	9	233167	70124	0	1	0	0	50	3	3096407	0.313543	1
COL16A1	1126016	197	37	546939	171456	0	1	0	0	50	3	2360669	0.313783	1
RNF113B	470049	470	20	107489	29986	0	1	0	0	50	6	2281427	0.313899	1
STK17A	655380	310	23	140718	38211	0	1	0	0	50	7	3358902	0.314001	1
LAMA4	131437	282	-7	644417	171691	0	1	0	0	50	3	2779110	0.31418	1
ADCYAP1R1	364216	631	7	164406	42723	0	1	0	0	50	4	2605962	0.314958	1
YWHAH	531528	344	-1	82720	22325	0	1	0	0	50	10	2623164	0.314966	1
SPDEF	890476	207	34	113505	31443	0	1	0	0	50	8	2838518	0.315184	1
TMC2	778654	450	41	309636	85023	0	1	0	0	50	10	2686567	0.31524	1
GRM4	1013590	629	35	300565	90710	0	1	0	0	50	1	2376367	0.315409	1
SELP	294306	478	6	286230	74448	0	1	0	0	50	2	2906480	0.315409	1
C12orf48	229712	552	12	171691	44462	0	1	1	0	50	5	3015097	0.315541	1
SLC35A5	279107	502	33	144243	38916	0	1	0	0	50	5	2532266	0.315624	1
SNRNP70	2041001	200	41	146076	44274	0	1	0	0	50	6	3078265	0.315756	1
CWF19L1	1070791	198	40	187389	48222	0	1	0	0	50	3	2355687	0.316545	1
CGREF1	1214097	238	50	133950	40608	0	1	0	0	50	7	3002595	0.316546	1
ARHGEF16	248448	483	21	238666	69560	0	1	1	0	50	3	2998412	0.316707	1
MYO7A	442776	450	42	758768	210184	0	3	1	0	50	3	3233788	0.317114	1
ERAL1	1693126	177	31	147439	43193	0	1	0	0	50	5	2571652	0.317309	1
CDADC1	329994	399	53	179399	43522	0	1	0	0	50	4	2816757	0.317423	1
CPT1A	619314	303	45	270062	73132	0	2	1	0	50	8	2826063	0.317672	1
MANSC1	698798	242	20	140718	43710	0	1	0	0	50	5	2449781	0.317803	1
LRRC8C	300032	514	7	266725	74495	0	1	0	0	50	2	2784468	0.318031	1
TTLL4	1055730	269	42	403777	113975	0	2	1	0	50	5	3114079	0.318097	1
GNB2	1884430	247	60	116278	33041	0	1	0	0	50	8	3033615	0.318284	1
PIGZ	754196	306	29	181373	64813	0	1	0	0	50	5	3151679	0.318289	1
AVPR1A	250995	521	-32	137193	40608	0	1	0	0	50	6	2718856	0.318339	1
OR2W3	87551	993	-35	99922	33041	0	1	0	0	50	11	3200136	0.318449	1
PRUNE2	178730	851	-15	1037102	279697	0	2	0	0	28	0	1562045	0.318641	1
PPP2R3A	181711	590	2	407490	105045	0	1	0	0	50	7	2735823	0.318914	1
PPM1M	1114737	181	52	101567	28858	0	1	0	0	50	10	2992772	0.319485	1
DPY19L3	308903	531	-54	247126	66317	0	1	0	0	50	4	3666705	0.319951	1
SHPK	504736	354	20	156839	49303	0	1	1	0	50	6	3088699	0.319986	1
C9orf5	337902	387	13	292105	90005	0	1	0	0	50	2	3022288	0.320368	1
FBXO8	64734	647	-5	110544	27636	0	1	0	0	50	8	2709973	0.320379	1
HEATR4	602175	149	42	330504	92496	0	1	0	0	50	1	2563380	0.320413	1
PIP5K1A	1409327	184	32	193076	53533	0	1	0	0	50	4	2859292	0.320451	1
ZNF419	455231	801	-28	175498	43334	0	1	0	0	50	3	2172058	0.320619	1
C18orf25	413073	142	58	133997	39151	0	1	0	0	50	6	2767971	0.320964	1
MPP2	1025836	241	19	185321	55366	0	1	0	0	50	4	2870384	0.320986	1
A2BP1	2474	1138	-47	160458	42441	0	1	0	0	50	5	2899759	0.320988	1
C8orf45	392325	393	22	236504	62980	0	1	0	0	50	3	2919687	0.321285	1
RNF215	696089	214	57	122999	41407	0	1	0	0	50	8	3004334	0.321337	1
COL22A1	5667	846	-22	548396	175921	0	3	1	0	29	9	1603969	0.32139	1
ART3	507519	322	41	138086	33088	0	1	0	0	50	5	2491094	0.321448	1
FAF1	237738	691	-5	227010	58515	0	1	0	0	50	3	2924199	0.321477	1
SLFN12	763419	456	18	196883	49726	0	1	0	0	50	3	2535603	0.321531	1
GPR155	405127	409	30	296194	80699	0	1	0	0	50	2	2937782	0.321547	1
TTLL8	895187	271	36	279462	80934	0	1	0	0	50	3	3591317	0.322102	1
ZMIZ1	319778	442	39	360067	103541	0	1	0	0	50	1	2774128	0.322162	1
SCAPER	393531	675	22	488565	126336	0	1	0	0	50	8	3550145	0.322292	1
CDH4	437973	867	-61	306487	90146	0	1	1	0	50	1	2359400	0.322376	1
KRT6C	1194800	389	29	187765	56024	0	1	0	0	50	6	2391736	0.322397	1
ADAMDEC1	57540	741	5	164218	42347	0	1	0	0	50	6	3202956	0.322525	1
DDX41	1120311	347	41	214367	58468	0	1	0	0	50	3	2631671	0.322756	1
TRIP10	736129	272	27	189551	49021	0	1	0	0	50	5	3237830	0.322787	1
C8orf41	91648	507	12	167414	51841	0	1	0	0	50	6	3255690	0.323302	1
ATOH1	58522	802	24	113505	36660	0	1	0	0	50	7	2479438	0.323318	1
PI4KB	1256374	184	31	277018	80135	0	1	0	0	50	2	2833348	0.3234	1
MAN1C1	693953	443	29	212534	60583	0	1	0	0	50	3	2601920	0.32349	1
PGM2L1	629890	143	29	214649	56212	0	1	0	0	50	2	2194242	0.323545	1
ZNF696	1657385	389	19	122388	37365	0	1	0	0	50	7	2668002	0.32386	1
DDR2	322980	293	9	292481	78631	0	1	0	0	50	2	2982338	0.324212	1
SCNN1G	547445	631	23	222216	59502	0	2	1	0	50	8	2327675	0.324217	1
PREB	1214097	238	50	137992	43334	0	1	0	0	50	7	3002595	0.324351	1
MBNL3	143759	NaN	34	131365	37130	0	1	0	0	50	7	2858399	0.324352	1
RASA3	434290	406	58	291729	74448	0	1	0	0	50	2	2861501	0.324481	1
FRMD8	4112809	242	50	154207	47846	0	1	1	0	36	3	1963707	0.324508	1
ATF7IP	339265	882	12	421355	124174	0	1	0	0	50	5	2259337	0.3246	1
TTLL9	1011028	241	37	155805	38493	0	1	0	0	50	4	2380315	0.324607	1
SCN2A	119701	879	-9	695177	181561	0	1	0	0	50	6	4141969	0.32504	1
SLC5A4	498785	580	-34	223532	64108	0	1	0	0	50	2	2186393	0.325229	1
LHCGR	75021	934	-16	234577	67445	0	1	0	0	50	3	2851208	0.325394	1
POU2F2	855248	369	32	157732	46154	0	1	0	0	50	5	2666733	0.325511	1
ODZ2	71443	880	-10	923315	262495	0	3	1	0	50	4	4403947	0.325806	1
DOM3Z	2314693	203	34	131741	39856	0	1	0	0	50	8	3065246	0.325813	1
SP4	105280	643	26	256338	78537	0	2	1	0	50	9	2910992	0.325818	1
CCDC104	618209	382	27	122435	28012	0	1	1	0	43	5	2171447	0.325951	1
TGFB1	1193025	249	33	129250	39527	0	1	0	0	50	5	2180236	0.326115	1
CACNA2D4	240778	593	28	395928	106314	0	1	0	0	50	1	3003206	0.326288	1
OLFM1	199862	446	28	160129	41783	0	1	0	0	22	1	1214480	0.326317	1
TRPV1	472939	354	9	247878	69795	0	1	0	0	50	4	3580883	0.327014	1
FLOT2	1834230	220	37	145700	41407	0	1	0	0	50	7	3138519	0.32703	1
ANKRD33B	NaN	NaN	NaN	158484	52593	0	1	0	0	50	12	5286701	0.327105	1
CCNJL	197942	448	33	144431	43381	0	1	0	0	50	8	3451633	0.327121	1
CALHM1	542721	170	51	111531	35814	0	1	0	0	50	7	2399491	0.327363	1
LPHN2	55308	1274	-19	475875	128733	0	1	0	0	50	6	2812574	0.327435	1
STK39	135182	980	-1	190303	50243	0	1	0	0	50	4	2742779	0.327632	1
IVNS1ABP	325191	535	-10	223156	56165	0	1	0	0	50	3	2805853	0.327885	1
ZNF330	71072	671	-4	115526	25333	0	1	0	0	50	8	2900840	0.328393	1
EHD3	102236	884	15	179211	50337	0	1	1	0	50	4	2695873	0.328724	1
ZRANB3	542328	676	16	372475	95645	0	1	0	0	50	1	2797628	0.328911	1
RBMXL2	354782	922	-11	123140	43099	0	1	0	0	50	6	2343279	0.329077	1
PHACTR4	778726	182	29	242990	68479	0	1	0	0	50	3	3037281	0.32946	1
CCDC142	1044697	315	48	240170	79054	0	1	0	0	50	3	2874097	0.329545	1
PCNXL3	4038877	202	49	666460	213521	0	1	0	0	50	3	2737562	0.32968	1
IVD	880617	184	45	145841	40984	0	1	0	0	50	6	2765856	0.329987	1
CHIT1	507603	453	31	159800	43663	0	1	0	0	50	6	3027740	0.330239	1
FAM160A2	466636	728	4	315699	107442	0	1	0	0	50	2	3026565	0.330582	1
IRF2BP1	883734	203	39	182642	64813	0	1	0	0	50	4	2603330	0.330602	1
MCART6	357831	NaN	45	99217	31631	0	1	0	0	50	9	2717399	0.330668	1
LYPD4	1360684	454	23	82626	23829	0	1	0	0	50	10	2468675	0.330681	1
MRPS30	87489	1075	-7	146029	42629	0	1	0	0	50	5	2420312	0.330819	1
RDBP	2314693	203	34	130096	36707	0	1	0	0	50	8	3065246	0.33092	1
GJA8	NaN	NaN	NaN	141517	42911	0	1	1	0	30	4	2110347	0.331063	1
CDCP2	465615	313	26	146640	45402	0	1	0	0	50	5	2426751	0.331227	1
CPNE7	1094600	211	38	215448	61758	0	1	0	0	50	2	2139158	0.331309	1
TACR2	704483	285	50	131600	39433	0	1	0	0	50	5	2286033	0.331502	1
PAX2	1089188	481	19	161210	42535	0	1	0	0	50	4	2289276	0.331606	1
DKC1	1739324	NaN	7	178647	47094	0	1	0	0	37	4	2657427	0.331732	1
CRLF1	1397040	222	33	139496	43945	0	1	0	0	50	7	2950613	0.331915	1
PLA2G4C	983603	431	26	195379	52358	0	1	0	0	50	5	3379347	0.332663	1
SIGLEC11	1679101	205	45	230629	70970	0	1	2	0	25	7	1476599	0.332703	1
C1orf85	2266205	211	33	131553	43710	0	1	0	0	50	7	2923776	0.332859	1
DACH2	49531	NaN	-32	204262	57293	0	2	1	0	15	1	751577	0.33306	1
TBPL2	729264	159	37	126101	36331	0	1	0	0	50	6	2489167	0.333064	1
MANEA	29596	1315	-6	156698	41407	0	1	0	0	50	5	2704098	0.333283	1
TBC1D10C	1269888	177	51	145935	48222	0	1	0	0	50	6	2732721	0.333407	1
PPP1R15B	517418	230	28	234389	68197	0	1	0	0	27	1	1730916	0.33346	1
CENPE	344088	569	3	952126	218174	0	1	0	0	50	0	2678342	0.333765	1
C2CD2L	1390854	195	58	231099	75717	0	1	0	0	50	2	2270147	0.334193	1
MAML3	351118	591	8	375859	107066	0	1	0	0	50	1	2766608	0.334341	1
TM7SF2	3267059	207	46	137804	44509	0	1	0	0	50	6	2704192	0.334659	1
PLEKHN1	1971475	239	15	206377	66317	0	1	0	0	50	5	3366845	0.335091	1
KIF26B	609429	825	-5	686482	213521	0	4	0	0	22	0	953113	0.335324	1
C10orf81	261759	545	-4	128733	31584	0	1	0	0	50	6	2519341	0.335394	1
LRRC40	297942	492	-14	206941	56024	0	1	0	0	11	0	1010406	0.335506	1
NUDCD3	1535714	363	52	122623	33323	0	1	0	0	50	10	3402659	0.335507	1
GAS2L3	197479	849	-12	231005	67774	0	1	0	0	50	3	2821175	0.335723	1
LASS4	826957	209	15	133950	38634	0	1	0	0	50	7	2943140	0.335962	1
ERBB4	20702	1173	-5	450965	118252	0	1	0	0	50	6	2604082	0.336191	1
CEP350	446036	211	16	1060931	278851	0	2	0	0	30	0	1533563	0.336267	1
SRPR	385871	426	29	216341	61288	0	1	0	0	50	4	3015755	0.336623	1
INTS9	396951	403	42	225741	62886	0	1	0	0	50	4	3142890	0.336961	1
IREB2	506215	435	33	328906	90710	0	1	0	0	50	1	2396342	0.337119	1
TMOD4	1562281	184	33	120884	30832	0	1	0	0	50	8	2767736	0.338693	1
ZNF627	1065261	394	15	157309	39809	0	1	0	0	50	4	2280487	0.338721	1
TGFBI	337362	298	32	229924	68432	0	1	1	0	50	3	2655171	0.339194	1
ESRRA	1613996	257	65	136770	45966	0	1	0	0	50	7	2815300	0.339307	1
PVR	749323	335	-51	141564	43005	0	1	0	0	50	5	2386754	0.33961	1
MYH15	257473	874	3	677317	169670	0	2	0	0	41	1	2441274	0.339685	1
LIMCH1	319991	391	31	378162	98982	0	1	1	0	50	9	2812010	0.339829	1
DDX25	611330	414	14	167555	43381	0	1	0	0	50	5	2682901	0.340189	1
ATP13A5	141358	851	1	420368	111343	0	1	0	0	20	1	1218428	0.340563	1
RPRD2	1460825	163	36	476486	147580	0	2	0	0	34	4	3000809	0.341256	1
PRSS36	1296884	351	35	279556	90710	0	2	1	0	50	9	2959543	0.341304	1
POLN	765279	332	34	311845	82250	0	2	0	0	50	7	2826204	0.341366	1
PIWIL3	399624	395	-4	304137	80652	0	2	1	0	50	6	2475067	0.341378	1
TRIM32	68232	682	-15	212017	65612	0	1	0	0	50	6	3855316	0.341411	1
MRPS5	172221	647	11	149272	39245	0	1	0	0	50	6	2711336	0.341718	1
MAP1S	1181745	246	21	332243	120085	0	2	0	0	50	8	3305369	0.342249	1
MECOM	215619	985	-10	426854	108382	0	1	0	0	50	1	3052039	0.342265	1
SLC45A2	268032	863	8	177801	52593	0	1	0	0	50	4	2543123	0.342411	1
GPATCH8	1121044	166	30	496931	143068	0	1	0	0	50	0	2364100	0.342598	1
CEP78	249135	554	-32	246891	67398	0	1	0	0	50	3	2806699	0.343509	1
GTDC1	60793	692	12	158672	40561	0	1	1	0	50	6	2861313	0.343712	1
TMEM104	1005466	320	19	165346	49961	0	1	0	0	50	5	2613623	0.343737	1
AXIN1	1444992	205	40	286230	84459	0	2	1	0	50	13	4157150	0.344071	1
APOBEC3G	1386387	372	71	134420	32383	0	1	0	0	50	5	2120264	0.344326	1
MYO1E	773032	386	43	387609	96726	0	1	0	0	50	12	3528995	0.3447	1
OR11L1	87551	993	-35	104152	32477	0	1	0	0	50	11	3200136	0.344891	1
COL6A6	198659	527	16	763938	213756	0	2	0	0	50	1	2709738	0.344896	1
PHF23	1782958	316	21	132775	40373	0	1	0	0	50	5	2194289	0.345113	1
TRNT1	59117	1039	-15	150118	37835	0	1	0	0	50	6	2693100	0.345143	1
MED25	1673246	205	37	246327	80229	0	1	0	0	50	3	2780990	0.345422	1
ZNF74	606391	351	4	215683	59408	0	1	0	0	50	4	2909958	0.3456	1
DMRTA1	160489	448	-26	160364	53815	0	1	0	0	50	7	3395844	0.346099	1
TRIM10	1932849	486	48	170845	48833	0	1	0	0	50	5	2677308	0.346133	1
MZF1	2673870	276	11	237632	76093	0	1	0	0	50	4	3197175	0.346372	1
PRKAG3	1077853	296	40	164641	49679	0	1	0	0	50	7	3299776	0.34667	1
ADCK2	354697	567	38	202100	67069	0	1	0	0	20	0	947238	0.346719	1
HOXA1	356045	385	28	112612	30362	0	1	0	0	50	10	2998412	0.346866	1
CDC45	710221	298	19	211077	53439	0	1	0	0	50	4	2962316	0.347668	1
TSPYL6	619188	448	9	134091	39762	0	1	0	0	50	7	2822021	0.347815	1
APBA2	161108	927	-21	255304	68714	0	1	0	0	50	3	2975241	0.348616	1
TULP2	1846623	211	38	177801	49491	0	1	0	0	50	5	2899759	0.348795	1
UBE2Q2	560951	339	55	148379	36331	0	1	0	0	50	6	2765480	0.348832	1
MFSD1	181588	972	2	178224	48363	0	1	0	0	50	5	2900370	0.3494	1
BTBD8	220071	406	-6	132399	32712	0	1	0	0	50	7	2762989	0.350173	1
TXLNB	192994	504	14	233308	61523	0	1	0	0	50	3	2581475	0.35104	1
ZCCHC4	233874	611	49	180621	43851	0	1	0	0	50	4	2503079	0.351196	1
TSTD2	506644	420	36	178788	44979	0	1	0	0	50	5	2889137	0.351372	1
SLC16A3	2959536	193	27	149413	49961	0	1	0	0	50	7	2944597	0.351375	1
TRIL	67820	570	21	250369	93107	0	2	0	0	15	1	870769	0.351383	1
CDC14B	351543	349	27	179916	45684	0	1	0	0	50	5	2907185	0.35139	1
SYT16	215309	626	-6	217563	58515	0	1	1	0	50	5	3344520	0.351501	1
BICC1	156609	497	-22	330974	92731	0	2	0	0	50	9	3529042	0.351665	1
SACM1L	319452	385	45	208727	50713	0	1	0	0	50	4	2752179	0.352012	1
SLC12A8	372775	150	47	238149	71628	0	1	0	0	50	2	2191986	0.35214	1
PPL	702265	206	19	590179	165158	0	2	0	0	50	3	3058572	0.352259	1
ATP4A	1081638	390	41	348364	101990	0	1	0	0	50	1	2400854	0.352496	1
FAM131B	379715	379	29	122106	33981	0	1	0	0	50	9	2922507	0.352569	1
ZNF224	544061	558	-31	245293	56729	0	1	0	0	50	2	2170225	0.352645	1
ANGPT2	NaN	NaN	NaN	173618	41125	0	1	0	0	50	12	5275233	0.352708	1
NCKAP5	36731	826	18	635440	182642	0	2	0	0	40	1	2201057	0.352735	1
ATP11C	66616	NaN	18	400299	104763	0	1	0	0	50	1	2753495	0.353035	1
PPEF2	482292	429	45	259816	68150	0	1	1	0	50	3	2851396	0.353336	1
POU3F2	171189	927	-7	143162	44650	0	1	0	0	50	6	2624527	0.353465	1
ZNF318	1262275	273	43	746266	223532	0	1	1	0	50	4	3265278	0.353859	1
C19orf21	1914670	200	23	219443	70453	0	1	0	0	50	4	2872734	0.354038	1
KCNJ6	253563	541	36	141799	39245	0	1	0	0	50	5	2268314	0.354222	1
KBTBD13	688371	189	44	143256	50901	0	1	1	0	50	8	3101154	0.354277	1
NEURL1B	NaN	NaN	NaN	175404	62040	0	1	0	0	50	12	5296148	0.35448	1
PTPRZ1	64760	971	-15	780341	215683	0	2	0	0	50	2	3360406	0.354513	1
SRP72	662749	594	27	234812	59878	0	1	0	0	50	4	3067455	0.354634	1
ACSF2	1332860	200	23	209996	59032	0	1	0	0	50	5	3192099	0.354668	1
MTX1	1801444	194	32	151857	49632	0	1	1	0	50	6	2632000	0.354793	1
SETD6	661173	320	1	158014	46718	0	1	0	0	50	6	2736058	0.355067	1
LRP4	1227153	268	38	651420	175686	0	3	1	0	50	3	2662597	0.355204	1
NDOR1	1724821	399	43	201630	62463	0	1	1	0	50	3	2196404	0.355439	1
UBASH3B	660955	261	6	221699	60583	0	1	0	0	50	6	3828197	0.355849	1
TECRL	2644	1049	-22	128263	31913	0	1	0	0	50	10	3306544	0.355943	1
SEMA4B	876945	154	52	277018	84788	0	1	0	0	50	3	3144629	0.355996	1
PCSK1	525524	288	24	262448	69889	0	1	0	0	26	0	1189053	0.356225	1
ZC3H12D	434842	139	40	170187	55977	0	1	0	0	50	5	2572028	0.356309	1
DUSP4	307440	267	42	145700	45919	0	1	0	0	50	5	2311789	0.356529	1
PPIAL4B	NaN	NaN	NaN	166380	44697	0	1	0	0	50	12	5278805	0.356679	1
GZF1	188823	688	-22	239653	63779	0	1	0	0	50	5	3615945	0.356772	1
POLR1B	563286	166	34	383849	104575	0	2	0	0	50	6	3006966	0.357142	1
ETV6	233493	629	31	153549	42018	0	1	0	0	50	4	2082711	0.357255	1
KIRREL2	1060028	321	47	235564	78443	0	1	0	0	50	3	2547729	0.357471	1
PIGQ	1115707	213	39	257701	78584	0	1	0	0	50	2	2240396	0.357598	1
SLC22A24	NaN	NaN	NaN	183347	54943	0	1	0	0	50	12	5289051	0.358041	1
ZNF438	89942	603	20	276266	77926	0	1	0	0	19	0	1241176	0.35861	1
NPPA	519155	207	43	50384	15322	0	1	1	0	10	1	339293	0.35904	1
SETD5	781227	404	34	479541	142128	0	2	0	0	50	5	3293384	0.359434	1
PRDM5	19279	961	-16	224096	51277	0	1	0	0	50	4	2878186	0.359453	1
CCHCR1	3364017	401	19	291635	86809	0	1	0	0	50	1	1960981	0.359465	1
CLCNKB	886121	197	43	247408	74918	0	1	0	0	50	3	2653526	0.359853	1
NMUR1	1052303	216	43	135971	45778	0	1	0	0	50	9	3351335	0.359881	1
OR2T33	18846	936	-35	103917	31725	0	1	0	0	50	10	2641776	0.359916	1
ZNF354A	395801	765	5	205813	52781	0	1	0	0	50	5	3225328	0.360058	1
NPY1R	74427	1197	-18	128780	34639	0	1	0	0	50	8	2882745	0.360146	1
CSF2RA	NaN	NaN	NaN	178412	43663	0	1	0	0	50	12	5277771	0.360301	1
GCNT3	521844	172	33	146875	39386	0	1	0	0	50	7	2803785	0.360405	1
SPRED2	545446	346	36	143914	38822	0	1	0	0	50	7	2892333	0.360825	1
TM7SF3	408250	320	26	193076	54661	0	1	0	0	37	3	2149310	0.361561	1
GTF3C5	1828532	402	50	180010	49115	0	1	0	0	50	4	2404097	0.36167	1
ASB10	611046	337	38	178318	60959	0	1	0	0	18	1	1187455	0.362236	1
SLC4A8	527734	331	43	379760	103870	0	1	0	0	50	1	2526156	0.362546	1
SENP2	943739	367	46	206048	52546	0	1	0	0	50	5	3045036	0.362698	1
COQ6	443041	158	51	163043	41830	0	1	0	0	50	5	2531185	0.362746	1
SKIL	368934	202	23	232650	59925	0	1	0	0	50	4	2950237	0.363099	1
GPC2	1299015	205	52	186590	63826	0	1	0	0	50	5	2751615	0.363309	1
SGK1	97901	129	15	223391	58186	0	1	0	0	50	3	2467782	0.363761	1
C1orf175	652892	415	15	441612	131130	0	2	1	0	50	4	2606761	0.363853	1
TSPYL5	387608	610	-13	134561	42253	0	1	0	0	50	5	2078904	0.36414	1
SLC18A1	158991	511	-4	180621	49773	0	1	0	0	50	5	2783246	0.36489	1
TMEM151B	NaN	NaN	NaN	181890	59079	0	1	0	0	50	12	5293187	0.365008	1
CWC22	35642	927	7	318002	76657	0	1	0	0	50	3	3344661	0.365461	1
C11orf24	833157	233	52	143021	48457	0	1	0	0	50	6	2510505	0.365854	1
GTPBP4	338115	407	30	221840	56071	0	1	0	0	50	4	2911885	0.366652	1
C20orf12	414892	436	2	259017	70782	0	1	0	0	50	3	2710960	0.366876	1
RBM14	1343990	194	62	211077	73461	0	1	0	0	50	4	2640742	0.366995	1
MATN3	501661	150	25	163184	47047	0	1	0	0	50	6	2850174	0.367297	1
ZNF514	223452	616	24	137334	33981	0	1	0	0	50	8	2840539	0.367313	1
SLC16A4	403650	479	31	165346	45590	0	1	0	0	50	5	2525780	0.367405	1
NAP1L2	196410	NaN	-3	155100	39903	0	1	0	0	50	5	2368988	0.367439	1
CUL1	517446	532	0	273211	66740	0	1	0	0	50	3	2971434	0.368262	1
CREB3L3	2256881	244	42	152844	47658	0	1	0	0	50	7	2837249	0.368463	1
TRAP1	611617	242	43	240546	68103	0	1	1	0	50	4	3136028	0.368621	1
CNGA3	228601	630	29	231710	66223	0	1	0	0	50	2	1936776	0.368887	1
VWA5A	177269	744	-11	269404	73367	0	1	0	0	50	3	2921426	0.369115	1
GCNT4	479847	634	32	152374	39668	0	1	0	0	50	7	2820000	0.36934	1
HTR4	89834	578	10	163090	46295	0	1	0	0	50	7	3180678	0.36949	1
FAM47A	7968	NaN	-15	255962	79336	0	1	0	0	50	4	3173299	0.369633	1
PRDM7	822636	221	26	176156	38023	0	1	0	0	50	6	2897362	0.369817	1
ZNF214	418263	881	-4	209385	48504	0	1	0	0	50	4	2593272	0.369924	1
BTBD2	1899295	239	37	172443	54567	0	1	0	0	50	7	3183498	0.370063	1
APAF1	488214	461	11	435502	107489	0	1	0	0	22	2	1361449	0.370518	1
PADI6	428762	210	31	238008	64578	0	1	0	0	50	3	2457771	0.370783	1
EIF3L	1385064	203	66	198246	47799	0	1	0	0	50	4	2445504	0.371089	1
TRIML1	32696	595	-20	158625	42582	0	1	0	0	50	5	2391736	0.371191	1
PIWIL4	367057	478	6	294314	77221	0	1	0	0	50	2	2534334	0.371205	1
RECK	866055	155	44	336379	86339	0	2	0	0	23	2	1381706	0.371252	1
GRAMD4	415189	265	7	200737	54050	0	1	0	0	50	7	3688607	0.371422	1
SYAP1	295989	NaN	32	123657	30174	0	1	0	0	50	8	2661986	0.371425	1
ZNF506	575637	609	-50	153220	36707	0	1	0	0	23	1	988128	0.371498	1
KIFC2	2043455	200	36	269921	94282	0	1	0	0	50	2	2234850	0.371649	1
DCAF6	505920	417	13	302492	81169	0	1	0	0	50	2	2599382	0.371807	1
RYR3	140241	806	-13	1675644	443163	0	2	0	0	22	0	1602747	0.372679	1
ORC1L	815523	448	26	289238	84412	0	1	0	0	50	3	3098193	0.372695	1
ABCC6	385823	188	23	503699	160834	0	2	0	0	50	4	2910569	0.372736	1
TRIM27	161027	558	30	174041	47329	0	1	0	0	50	6	2982996	0.372785	1
COL27A1	224550	425	3	616922	203980	0	2	0	0	50	2	2521973	0.372978	1
GRID2	4518	1143	-17	339528	95175	0	2	0	0	50	6	2516286	0.372992	1
COL4A4	248623	465	5	559535	182125	0	1	0	0	43	0	2390044	0.373157	1
MPO	838530	401	15	247079	74683	0	1	0	0	50	3	2521127	0.374277	1
HIRIP3	NaN	NaN	NaN	187859	51136	0	1	0	0	50	12	5285244	0.374846	1
RASSF7	1970020	236	42	125772	43851	0	1	0	0	50	8	2674676	0.374996	1
SP2	1127646	178	25	200079	63027	0	1	0	0	50	4	2431639	0.375448	1
QTRT1	2174644	224	32	135360	41172	0	1	0	0	50	9	3161596	0.375458	1
SNW1	442490	359	42	194627	49867	0	1	0	0	50	5	2741181	0.376688	1
HEATR2	545367	390	14	276125	93295	0	1	1	0	50	3	2916820	0.37678	1
IPPK	587288	484	46	169999	44885	0	1	0	0	50	7	3233224	0.376835	1
COCH	428678	454	11	187342	51935	0	1	1	0	34	3	1894523	0.376912	1
ASB3	NaN	NaN	NaN	178553	47611	0	1	0	0	50	12	5281719	0.37694	1
FIGN	20376	586	-11	246891	75153	0	1	0	0	50	4	3127944	0.376987	1
DONSON	908921	375	68	188517	56682	0	1	0	0	50	5	2785596	0.377112	1
RC3H1	445943	353	13	379760	110356	0	1	0	0	50	2	3201029	0.377461	1
SNAPC4	1194160	258	28	481280	153220	0	1	0	0	43	4	1974141	0.377496	1
[truncated: 16,862 more rows]
